# Supplementary material for: 1-[4-(4-Chloro­phen­yl)piperazin-1-yl]-3-(6-oxo-3,4-diphenyl-1,6-dihydro­pyridazin-1-yl)propan-1-one
Source: Acta Crystallogr Sect E Struct Rep Online. 2012 Aug 15;68(Pt 9):o2720. doi: 10.1107/S160053681203543X (PMC3435734; doi:10.1107/S160053681203543X)
Supplement: Supplementary file 1 [file e-68-o2720-sup1.cif]

##############################################################################
#                                                                            #
# This CIF contains the data in a paper accepted for publication in          #
# Acta Crystallographica Section E. It conforms to the requirements of       #
# Notes for Authors for Acta Crystallographica Section E, and has been       #
# peer reviewed under the auspices of the IUCr Commission on Journals.       #
#                                                                            #
# Full details of the Crystallographic Information File format               #
# are given in the paper "The Crystallographic Information File (CIF):       #
# a New Standard Archive File for Crystallography" by S. R. Hall, F. H.      #
# Allen and I. D. Brown [Acta Cryst. (1991), A47, 655-685].                  #
#                                                                            #
# The current version of the core CIF dictionary is obtainable from          #
# ftp://ftp.iucr.org/pub/cif_core.dic.                                       #
#                                                                            #
# Software is freely available for graphical display of the structure(s)     #
# in this CIF. For information consult the CIF software page                 #
# http://www.iucr.org/resources/cif/software.                                #
#                                                                            #
# This file may be used for bona fide research purposes within the           #
# scientific community so long as proper attribution is given to the journal # 
# article from which it was obtained.                                        #
#                                                                            #
##############################################################################
data_global
_audit_creation_method     'PLATON <TABLE ACC> option'
_journal_date_recd_electronic     2012-07-26
_journal_date_accepted     2012-08-10
_journal_name_full     'Acta Crystallographica, Section E'
_journal_year     2012
_journal_volume     68
_journal_issue      9
_journal_page_first     o2720
_journal_page_last     o2720
_journal_paper_category     QO
_journal_paper_doi     10.1107/S160053681203543X
_journal_coeditor_code     SU2489
_publ_contact_author_name     'Dr. Abdullah Ayd\?in'
_publ_contact_author_address
;
   Department of Science Education
   Faculty of Education
   Kastamonu University
   37200 Kastamonu
   Turkey
;
_publ_contact_author_email     'aaydin@kastamonu.edu.tr'
_publ_contact_author_fax     '+90-366-2123353'
_publ_contact_author_phone     '+90-366-2142312 '
_publ_section_title
;\
1-[4-(4-Chlorophenyl)piperazin-1-yl]-3-(6-oxo-3,4-diphenyl-1,6-\
dihydropyridazin-1-yl)propan-1-one
;
loop_
    _publ_author_name
    _publ_author_address
    'Abdullah Ayd\?in'
;
  Department of Science Education
  Faculty of Education
  Kastamonu University
  37200 Kastamonu
  Turkey
;
    'Mehmet Akkurt'
;
  Department of Physics
  Faculty of Sciences
  Erciyes University
  38039 Kayseri
  Turkey
;
    'Deniz S. Do\(gruer'
;
  Department of Pharmaceutical Chemistry
  Faculty of Pharmacy
  Gazi University
  06330 Ankara
  Turkey
;
    'Orhan B\"uy\"ukg\"ung\"or'
;
  Department of Physics
  Faculty of Arts and Sciences
  Ondokuz May\?is University
  55139 Samsun
  Turkey
;
data_I
_chemical_name_systematic
;
1-[4-(4-Chlorophenyl)piperazin-1-yl]-3-(6-oxo-3,4-diphenyl-1,6-
dihydropyridazin-1-yl)propan-1-one
;
_chemical_name_common     ?
_chemical_formula_moiety     'C29 H27 Cl N4 O2'
_chemical_formula_sum     'C29 H27 Cl N4 O2'
_chemical_formula_structural     ?
_chemical_formula_iupac     'C29 H27 Cl N4 O2'
_chemical_formula_weight     499.00
_chemical_melting_point     ?
_symmetry_cell_setting     triclinic
_symmetry_space_group_name_H-M     'P -1'
_symmetry_space_group_name_Hall     '-P 1'
loop_
    _symmetry_equiv_pos_site_id
    _symmetry_equiv_pos_as_xyz
    1 x,y,z
    2 -x,-y,-z
_cell_length_a     10.7929(10)
_cell_length_b     10.8527(10)
_cell_length_c     12.7815(13)
_cell_angle_alpha     97.745(8)
_cell_angle_beta     104.041(7)
_cell_angle_gamma     115.635(7)
_cell_volume     1259.3(2)
_cell_formula_units_Z     2
_cell_measurement_reflns_used     24474
_cell_measurement_theta_min     2.16
_cell_measurement_theta_max     27.94
_cell_measurement_temperature     296
_cell_special_details
;
;
_exptl_crystal_description     'prism'
_exptl_crystal_colour     'colourless'
_exptl_crystal_size_max     0.66
_exptl_crystal_size_mid     0.53
_exptl_crystal_size_min     0.35
_exptl_crystal_size_rad     ?
_exptl_crystal_density_diffrn     1.316
_exptl_crystal_density_meas     ?
_exptl_crystal_density_method     'Not Measured'
_exptl_crystal_F_000     524
loop_
    _exptl_crystal_face_index_h
    _exptl_crystal_face_index_k
    _exptl_crystal_face_index_l
    _exptl_crystal_face_perp_dist
    -15 30 14 0.2995
    -4 -15 -28 0.3427
    -6 17 -5 0.2993
    -29 15 3 0.6919
    1 -1 0 0.1601
    -16 19 4 0.2416
    -3 16 -3 0.2911
    18 6 -17 0.6120
    26 -27 7 0.3012
    5 -3 -1 0.3192
    5 -16 20 0.8515
    27 -22 9 0.3391
    23 -4 8 0.3877
    29 2 -6 0.3998
    -10 29 30 0.4389
    24 11 3 0.3055
    -27 27 16 0.2747
    -15 26 -12 0.3261
    -24 21 -7 0.1837
    -1 25 -11 0.3735
_exptl_absorpt_coefficient_mu     0.186
_exptl_absorpt_correction_type     integration
_exptl_absorpt_process_details     '(X-RED32; Stoe & Cie, 2002)'
_exptl_absorpt_correction_T_min     0.7835
_exptl_absorpt_correction_T_max     0.9481
_exptl_special_details
;
;
_diffrn_ambient_temperature     296
_diffrn_radiation_type     'Mo K\a'
_diffrn_radiation_wavelength     0.71073
_diffrn_radiation_monochromator     'plane graphite'
_diffrn_measurement_device_type     'Stoe IPDS 2'
_diffrn_measurement_device     '2-circle goniometer'
_diffrn_measurement_method     '\w scans'
_diffrn_detector_area_resol_mean     6.67
_diffrn_reflns_number     15922
_diffrn_reflns_av_R_equivalents     0.0593
_diffrn_reflns_av_sigmaI/netI     0.0399
_diffrn_reflns_theta_min     2.16
_diffrn_reflns_theta_max     26.00
_diffrn_reflns_theta_full     26.00
_diffrn_measured_fraction_theta_max     1.000
_diffrn_measured_fraction_theta_full     1.000
_diffrn_reflns_limit_h_min     -13
_diffrn_reflns_limit_h_max     13
_diffrn_reflns_limit_k_min     -13
_diffrn_reflns_limit_k_max     13
_diffrn_reflns_limit_l_min     -15
_diffrn_reflns_limit_l_max     15
_diffrn_reflns_reduction_process
;
;
_refine_special_details
;
Refinement on <i>F</i>^2^ for ALL reflections except those flagged by the user
for potential systematic errors. Weighted <i>R</i>-factors <i>wR</i> and all
goodnesses of fit <i>S</i> are based on <i>F</i>^2^, conventional
<i>R</i>-factors <i>R</i> are based on <i>F</i>, with <i>F</i> set to zero for
negative <i>F</i>^2^. The observed criterion of <i>F</i>^2^ > \s(<i>F</i>^2^)
is used only for calculating -<i>R</i>-factor-obs <i>etc</i>. and is not
relevant to the choice of reflections for refinement. <i>R</i>-factors based
on <i>F</i>^2^ are statistically about twice as large as those based on
<i>F</i>, and <i>R</i>-factors based on ALL data will be even larger.
;
_reflns_number_total     4945
_reflns_number_gt     3837
_reflns_threshold_expression     I>2\s(I)
_refine_ls_structure_factor_coef     Fsqd
_refine_ls_matrix_type     full
_refine_ls_R_factor_all     0.0546
_refine_ls_R_factor_gt     0.0406
_refine_ls_wR_factor_gt     0.1035
_refine_ls_wR_factor_ref     0.1109
_refine_ls_goodness_of_fit_ref     1.051
_refine_ls_restrained_S_all     1.051
_refine_ls_number_reflns     4945
_refine_ls_number_parameters     326
_refine_ls_number_restraints     0
_refine_ls_number_constraints     ?
_refine_ls_hydrogen_treatment     constr
_refine_ls_weighting_scheme     calc
_refine_ls_weighting_details
         'calc w=1/[\s^2^(Fo^2^)+(0.0478P)^2^+0.1650P] where P=(Fo^2^+2Fc^2^)/3'
_atom_sites_solution_hydrogens     geom
_atom_sites_solution_primary     direct
_atom_sites_solution_secondary     difmap
_refine_ls_shift/su_max     0.001
_refine_ls_shift/su_mean     0.000
_refine_diff_density_max     0.292
_refine_diff_density_min     -0.365
_refine_ls_extinction_method     'SHELXL97 (Sheldrick, 2008)'
_refine_ls_extinction_coef     0.021(2)
_refine_ls_extinction_expression
                                  'FC^*^=KFC[1+0.001XFC^2^\L^3^/SIN(2\Q)]^-1/4^'
_refine_ls_abs_structure_details     ?
_refine_ls_abs_structure_Flack     .
loop_
    _atom_type_symbol
    _atom_type_description
    _atom_type_scat_dispersion_real
    _atom_type_scat_dispersion_imag
    _atom_type_scat_source
    O O 0.0106 0.0060 'International Tables Vol C Tables 4.2.6.8 and 6.1.1.4'
    N N 0.0061 0.0033 'International Tables Vol C Tables 4.2.6.8 and 6.1.1.4'
    Cl Cl 0.1484 0.1585 'International Tables Vol C Tables 4.2.6.8 and 6.1.1.4'
    H H 0.0000 0.0000 'International Tables Vol C Tables 4.2.6.8 and 6.1.1.4'
    C C 0.0033 0.0016 'International Tables Vol C Tables 4.2.6.8 and 6.1.1.4'
_computing_data_collection     'X-AREA (Stoe & Cie, 2002)'
_computing_cell_refinement     'X-AREA (Stoe & Cie, 2002)'
_computing_data_reduction     'X-RED32 (Stoe & Cie, 2002)'
_computing_structure_solution     'SIR97 (Altomare <i>et al.</i>, 1999)'
_computing_structure_refinement     'SHELXL97 (Sheldrick, 2008)'
_computing_molecular_graphics     'ORTEP-3 for Windows (Farrugia, 1997)'
_computing_publication_material     'WinGX (Farrugia, 1999)'
loop_
    _atom_site_type_symbol
    _atom_site_label
    _atom_site_fract_x
    _atom_site_fract_y
    _atom_site_fract_z
    _atom_site_U_iso_or_equiv
    _atom_site_thermal_displace_type
    _atom_site_calc_flag
    _atom_site_refinement_flags
    _atom_site_occupancy
    Cl Cl1 1.08842(7) 1.37656(7) 0.23195(6) 0.0985(3) Uani . . 1.000
    O O1 0.77526(16) 0.94002(13) 0.89191(12) 0.0766(5) Uani . . 1.000
    O O2 0.37402(15) 0.69982(19) 0.55504(11) 0.0806(6) Uani . . 1.000
    N N1 0.63418(14) 0.70263(13) 0.85637(11) 0.0502(4) Uani . . 1.000
    N N2 0.61006(14) 0.57387(13) 0.87067(10) 0.0470(4) Uani . . 1.000
    N N3 0.52244(15) 0.69229(17) 0.46036(11) 0.0588(5) Uani . . 1.000
    N N4 0.68833(14) 0.88867(16) 0.35873(11) 0.0550(5) Uani . . 1.000
    C C1 0.75365(19) 0.83035(17) 0.91999(14) 0.0557(5) Uani . . 1.000
    C C2 0.84157(19) 0.82159(17) 1.01957(14) 0.0560(5) Uani . . 1.000
    C C3 0.81424(16) 0.69621(16) 1.04284(12) 0.0475(5) Uani . . 1.000
    C C4 0.69752(16) 0.56941(15) 0.95936(12) 0.0446(4) Uani . . 1.000
    C C5 0.66902(16) 0.42329(15) 0.96261(12) 0.0445(4) Uani . . 1.000
    C C6 0.7836(2) 0.39377(19) 0.99172(15) 0.0587(6) Uani . . 1.000
    C C7 0.7563(2) 0.2564(2) 0.98782(17) 0.0680(7) Uani . . 1.000
    C C8 0.6157(2) 0.1486(2) 0.95736(16) 0.0695(7) Uani . . 1.000
    C C9 0.5011(2) 0.17680(18) 0.93023(15) 0.0612(6) Uani . . 1.000
    C C10 0.52791(18) 0.31370(16) 0.93212(13) 0.0505(5) Uani . . 1.000
    C C11 0.89780(17) 0.69523(16) 1.15342(13) 0.0493(5) Uani . . 1.000
    C C12 1.04711(19) 0.78512(19) 1.20005(16) 0.0609(6) Uani . . 1.000
    C C13 1.1225(2) 0.7904(2) 1.30592(18) 0.0758(7) Uani . . 1.000
    C C14 1.0503(3) 0.7066(2) 1.36637(17) 0.0793(8) Uani . . 1.000
    C C15 0.9027(2) 0.6189(2) 1.32177(15) 0.0679(7) Uani . . 1.000
    C C16 0.8258(2) 0.61227(18) 1.21591(14) 0.0556(5) Uani . . 1.000
    C C17 0.53089(18) 0.69840(18) 0.75579(13) 0.0533(5) Uani . . 1.000
    C C18 0.58384(18) 0.69042(19) 0.65707(13) 0.0546(5) Uani . . 1.000
    C C19 0.48415(18) 0.69447(18) 0.55362(14) 0.0545(5) Uani . . 1.000
    C C20 0.45077(19) 0.7272(2) 0.36582(15) 0.0644(6) Uani . . 1.000
    C C21 0.54978(19) 0.8760(2) 0.36406(15) 0.0622(6) Uani . . 1.000
    C C22 0.76026(19) 0.8518(2) 0.45262(14) 0.0579(6) Uani . . 1.000
    C C23 0.66045(19) 0.7045(2) 0.45535(15) 0.0601(6) Uani . . 1.000
    C C24 0.78162(17) 1.00788(18) 0.33070(13) 0.0526(5) Uani . . 1.000
    C C25 0.7588(2) 1.1234(2) 0.32311(16) 0.0648(6) Uani . . 1.000
    C C26 0.8519(2) 1.2354(2) 0.29196(18) 0.0739(7) Uani . . 1.000
    C C27 0.9681(2) 1.2340(2) 0.26832(16) 0.0665(6) Uani . . 1.000
    C C28 0.9917(2) 1.1201(2) 0.27347(16) 0.0643(6) Uani . . 1.000
    C C29 0.89932(19) 1.00883(19) 0.30419(15) 0.0592(6) Uani . . 1.000
    H H2 0.92010 0.90490 1.06990 0.0670 Uiso calc R 1.000
    H H6 0.87930 0.46690 1.01400 0.0700 Uiso calc R 1.000
    H H7 0.83350 0.23700 1.00590 0.0820 Uiso calc R 1.000
    H H8 0.59780 0.05620 0.95500 0.0830 Uiso calc R 1.000
    H H9 0.40580 0.10380 0.91070 0.0740 Uiso calc R 1.000
    H H10 0.45020 0.33220 0.91270 0.0610 Uiso calc R 1.000
    H H12 1.09660 0.84210 1.15980 0.0730 Uiso calc R 1.000
    H H13 1.22270 0.85080 1.33670 0.0910 Uiso calc R 1.000
    H H14 1.10180 0.70970 1.43740 0.0950 Uiso calc R 1.000
    H H15 0.85390 0.56340 1.36310 0.0810 Uiso calc R 1.000
    H H16 0.72550 0.55220 1.18610 0.0670 Uiso calc R 1.000
    H H17A 0.52040 0.78290 0.76920 0.0640 Uiso calc R 1.000
    H H17B 0.43600 0.61620 0.73890 0.0640 Uiso calc R 1.000
    H H18A 0.68130 0.76950 0.67610 0.0660 Uiso calc R 1.000
    H H18B 0.58920 0.60320 0.64150 0.0660 Uiso calc R 1.000
    H H20A 0.36040 0.72030 0.37220 0.0770 Uiso calc R 1.000
    H H20B 0.42740 0.66010 0.29630 0.0770 Uiso calc R 1.000
    H H21A 0.50310 0.89750 0.29950 0.0750 Uiso calc R 1.000
    H H21B 0.56740 0.94370 0.43110 0.0750 Uiso calc R 1.000
    H H22A 0.78630 0.91950 0.52250 0.0700 Uiso calc R 1.000
    H H22B 0.84920 0.85650 0.44460 0.0700 Uiso calc R 1.000
    H H23A 0.64250 0.63590 0.38880 0.0720 Uiso calc R 1.000
    H H23B 0.70680 0.68350 0.52030 0.0720 Uiso calc R 1.000
    H H25 0.68000 1.12540 0.33910 0.0780 Uiso calc R 1.000
    H H26 0.83530 1.31200 0.28710 0.0890 Uiso calc R 1.000
    H H28 1.06990 1.11840 0.25620 0.0770 Uiso calc R 1.000
    H H29 0.91600 0.93200 0.30730 0.0710 Uiso calc R 1.000
loop_
    _atom_site_aniso_label
    _atom_site_aniso_U_11
    _atom_site_aniso_U_22
    _atom_site_aniso_U_33
    _atom_site_aniso_U_12
    _atom_site_aniso_U_13
    _atom_site_aniso_U_23
    Cl1 0.0811(4) 0.0793(4) 0.1288(5) 0.0272(3) 0.0379(4) 0.0461(4)
    O1 0.0907(10) 0.0489(7) 0.0827(9) 0.0260(7) 0.0238(7) 0.0331(6)
    O2 0.0747(9) 0.1370(13) 0.0629(8) 0.0719(10) 0.0320(7) 0.0370(8)
    N1 0.0563(8) 0.0463(7) 0.0512(7) 0.0236(6) 0.0212(6) 0.0214(6)
    N2 0.0524(7) 0.0427(6) 0.0488(7) 0.0214(6) 0.0215(6) 0.0184(5)
    N3 0.0588(8) 0.0806(10) 0.0523(8) 0.0420(8) 0.0234(6) 0.0261(7)
    N4 0.0508(8) 0.0698(9) 0.0524(8) 0.0349(7) 0.0176(6) 0.0207(7)
    C1 0.0640(10) 0.0456(8) 0.0587(9) 0.0226(8) 0.0263(8) 0.0215(7)
    C2 0.0590(10) 0.0425(8) 0.0540(9) 0.0145(7) 0.0175(7) 0.0141(7)
    C3 0.0484(8) 0.0461(8) 0.0487(8) 0.0202(7) 0.0213(7) 0.0159(6)
    C4 0.0464(8) 0.0442(7) 0.0463(8) 0.0202(7) 0.0215(6) 0.0167(6)
    C5 0.0521(8) 0.0431(7) 0.0421(7) 0.0234(7) 0.0198(6) 0.0147(6)
    C6 0.0562(10) 0.0582(10) 0.0687(10) 0.0310(8) 0.0251(8) 0.0194(8)
    C7 0.0813(13) 0.0719(12) 0.0746(12) 0.0530(11) 0.0305(10) 0.0278(10)
    C8 0.1002(15) 0.0526(10) 0.0695(11) 0.0433(11) 0.0336(11) 0.0268(9)
    C9 0.0687(11) 0.0464(9) 0.0605(10) 0.0202(8) 0.0213(8) 0.0184(7)
    C10 0.0539(9) 0.0462(8) 0.0501(8) 0.0224(7) 0.0174(7) 0.0160(7)
    C11 0.0519(9) 0.0457(8) 0.0483(8) 0.0233(7) 0.0159(7) 0.0099(6)
    C12 0.0536(10) 0.0559(10) 0.0696(11) 0.0258(8) 0.0190(8) 0.0125(8)
    C13 0.0593(11) 0.0720(12) 0.0794(13) 0.0338(10) 0.0009(10) 0.0048(10)
    C14 0.0937(16) 0.0884(14) 0.0572(11) 0.0577(13) 0.0049(10) 0.0136(10)
    C15 0.0880(14) 0.0730(12) 0.0547(10) 0.0479(11) 0.0235(9) 0.0231(9)
    C16 0.0602(10) 0.0568(9) 0.0512(9) 0.0284(8) 0.0190(7) 0.0180(7)
    C17 0.0561(9) 0.0576(9) 0.0544(9) 0.0297(8) 0.0225(7) 0.0250(7)
    C18 0.0559(9) 0.0624(10) 0.0555(9) 0.0327(8) 0.0225(7) 0.0248(8)
    C19 0.0556(9) 0.0622(10) 0.0532(9) 0.0328(8) 0.0211(7) 0.0179(7)
    C20 0.0545(10) 0.0927(13) 0.0500(9) 0.0378(10) 0.0173(7) 0.0246(9)
    C21 0.0595(10) 0.0881(13) 0.0544(9) 0.0461(10) 0.0196(8) 0.0281(9)
    C22 0.0567(10) 0.0717(11) 0.0546(9) 0.0396(9) 0.0170(7) 0.0182(8)
    C23 0.0649(10) 0.0738(11) 0.0610(10) 0.0439(10) 0.0297(8) 0.0249(9)
    C24 0.0527(9) 0.0586(9) 0.0440(8) 0.0291(8) 0.0111(7) 0.0084(7)
    C25 0.0676(11) 0.0726(11) 0.0692(11) 0.0439(10) 0.0275(9) 0.0215(9)
    C26 0.0813(13) 0.0645(11) 0.0876(14) 0.0436(11) 0.0283(11) 0.0267(10)
    C27 0.0609(11) 0.0609(10) 0.0667(11) 0.0238(9) 0.0152(9) 0.0165(8)
    C28 0.0529(10) 0.0674(11) 0.0674(11) 0.0273(9) 0.0181(8) 0.0129(9)
    C29 0.0568(10) 0.0604(10) 0.0636(10) 0.0326(9) 0.0191(8) 0.0136(8)
_geom_special_details
;
Bond distances, angles <i>etc</i>. have been calculated using the rounded
fractional coordinates. All su's are estimated from the variances of the
(full) variance-covariance matrix. The cell e.s.d.'s are taken into account in
the estimation of distances, angles and torsion angles
;
loop_
    _geom_bond_atom_site_label_1
    _geom_bond_atom_site_label_2
    _geom_bond_site_symmetry_1
    _geom_bond_site_symmetry_2
    _geom_bond_distance
    _geom_bond_publ_flag
    Cl1 C27 . . 1.745(2) no
    O1 C1 . . 1.231(2) no
    O2 C19 . . 1.219(3) no
    N1 N2 . . 1.3532(19) no
    N1 C1 . . 1.373(2) no
    N1 C17 . . 1.464(2) no
    N2 C4 . . 1.309(2) no
    N3 C19 . . 1.354(2) no
    N3 C20 . . 1.458(2) no
    N3 C23 . . 1.455(3) no
    N4 C21 . . 1.461(3) no
    N4 C22 . . 1.466(2) no
    N4 C24 . . 1.410(2) no
    C1 C2 . . 1.433(3) no
    C2 C3 . . 1.353(2) no
    C3 C4 . . 1.439(2) no
    C3 C11 . . 1.485(2) no
    C4 C5 . . 1.488(2) no
    C5 C6 . . 1.386(3) no
    C5 C10 . . 1.381(3) no
    C6 C7 . . 1.380(3) no
    C7 C8 . . 1.370(3) no
    C8 C9 . . 1.375(3) no
    C9 C10 . . 1.381(3) no
    C11 C12 . . 1.386(3) no
    C11 C16 . . 1.394(3) no
    C12 C13 . . 1.379(3) no
    C13 C14 . . 1.378(3) no
    C14 C15 . . 1.367(4) no
    C15 C16 . . 1.379(3) no
    C17 C18 . . 1.513(3) no
    C18 C19 . . 1.508(3) no
    C20 C21 . . 1.510(3) no
    C22 C23 . . 1.504(3) no
    C24 C25 . . 1.389(3) no
    C24 C29 . . 1.388(3) no
    C25 C26 . . 1.383(3) no
    C26 C27 . . 1.365(3) no
    C27 C28 . . 1.372(3) no
    C28 C29 . . 1.372(3) no
    C2 H2 . . 0.9300 no
    C6 H6 . . 0.9300 no
    C7 H7 . . 0.9300 no
    C8 H8 . . 0.9300 no
    C9 H9 . . 0.9300 no
    C10 H10 . . 0.9300 no
    C12 H12 . . 0.9300 no
    C13 H13 . . 0.9300 no
    C14 H14 . . 0.9300 no
    C15 H15 . . 0.9300 no
    C16 H16 . . 0.9300 no
    C17 H17A . . 0.9700 no
    C17 H17B . . 0.9700 no
    C18 H18A . . 0.9700 no
    C18 H18B . . 0.9700 no
    C20 H20A . . 0.9700 no
    C20 H20B . . 0.9700 no
    C21 H21A . . 0.9700 no
    C21 H21B . . 0.9700 no
    C22 H22A . . 0.9700 no
    C22 H22B . . 0.9700 no
    C23 H23A . . 0.9700 no
    C23 H23B . . 0.9700 no
    C25 H25 . . 0.9300 no
    C26 H26 . . 0.9300 no
    C28 H28 . . 0.9300 no
    C29 H29 . . 0.9300 no
loop_
    _geom_contact_atom_site_label_1
    _geom_contact_atom_site_label_2
    _geom_contact_distance
    _geom_contact_site_symmetry_1
    _geom_contact_site_symmetry_2
    _geom_contact_publ_flag
    Cl1 H7 3.0900 . 1_564 no
    O1 C18 3.252(2) . . no
    O1 C12 3.323(2) . 2_777 no
    O2 C25 3.289(3) . 2_676 no
    O1 H17A 2.4600 . . no
    O1 H8 2.9100 . 1_565 no
    O1 H2 2.8400 . 2_777 no
    O1 H12 2.4400 . 2_777 no
    O1 H18A 2.7800 . . no
    O2 H17B 2.6700 . . no
    O2 H20A 2.3500 . . no
    O2 H17A 2.6100 . . no
    O2 H25 2.5300 . 2_676 no
    N3 N4 2.830(2) . . no
    N4 N3 2.830(2) . . no
    N2 H10 2.6600 . . no
    N2 H20B 2.9000 . 2_666 no
    N3 H18B 2.8600 . 2_666 no
    C5 C16 3.178(2) . . no
    C6 C11 3.154(3) . . no
    C6 C16 3.262(3) . . no
    C9 C21 3.595(3) . 2_666 no
    C9 C24 3.524(3) . 2_666 no
    C11 C6 3.154(3) . . no
    C12 O1 3.323(2) . 2_777 no
    C16 C5 3.178(2) . . no
    C16 C6 3.262(3) . . no
    C18 O1 3.252(2) . . no
    C21 C9 3.595(3) . 2_666 no
    C24 C9 3.524(3) . 2_666 no
    C25 O2 3.289(3) . 2_676 no
    C1 H18A 2.9300 . . no
    C2 H12 2.7900 . . no
    C3 H6 2.8700 . . no
    C3 H10 2.9400 . 2_667 no
    C4 H16 2.8800 . . no
    C4 H10 2.9400 . 2_667 no
    C5 H20B 3.0900 . 2_666 no
    C5 H16 2.8000 . . no
    C7 H12 3.1000 . 2_767 no
    C8 H8 3.0000 . 2_657 no
    C9 H21A 2.9200 . 2_666 no
    C9 H8 3.0200 . 2_657 no
    C11 H29 2.9200 . 1_556 no
    C11 H6 2.7500 . . no
    C12 H2 2.7100 . . no
    C12 H29 2.9500 . 1_556 no
    C13 H20A 2.9500 . 1_656 no
    C15 H26 3.0300 . 1_546 no
    C16 H17B 3.1000 . 2_667 no
    C18 H23B 2.4500 . . no
    C21 H25 2.5600 . . no
    C22 H29 2.7800 . . no
    C23 H18B 2.8800 . . no
    C23 H18B 3.0700 . 2_666 no
    C23 H18A 2.7400 . . no
    C24 H9 2.9900 . 2_666 no
    C25 H21A 2.6900 . . no
    C25 H21B 2.9300 . . no
    C25 H14 2.9700 . 2_777 no
    C28 H2 2.9400 . 1_554 no
    C28 H18A 3.0600 . 2_776 no
    C29 H22B 2.6000 . . no
    H2 C12 2.7100 . . no
    H2 C28 2.9400 . 1_556 no
    H2 H12 2.3800 . . no
    H2 O1 2.8400 . 2_777 no
    H6 C3 2.8700 . . no
    H6 C11 2.7500 . . no
    H6 H6 2.5200 . 2_767 no
    H7 Cl1 3.0900 . 1_546 no
    H7 H12 2.5800 . 2_767 no
    H8 O1 2.9100 . 1_545 no
    H8 C8 3.0000 . 2_657 no
    H8 C9 3.0200 . 2_657 no
    H8 H8 2.5700 . 2_657 no
    H8 H9 2.6000 . 2_657 no
    H9 C24 2.9900 . 2_666 no
    H9 H8 2.6000 . 2_657 no
    H10 N2 2.6600 . . no
    H10 C3 2.9400 . 2_667 no
    H10 C4 2.9400 . 2_667 no
    H12 C2 2.7900 . . no
    H12 H2 2.3800 . . no
    H12 O1 2.4400 . 2_777 no
    H12 C7 3.1000 . 2_767 no
    H12 H7 2.5800 . 2_767 no
    H13 H20A 2.4700 . 1_656 no
    H14 C25 2.9700 . 2_777 no
    H16 C4 2.8800 . . no
    H16 C5 2.8000 . . no
    H16 H17B 2.4100 . 2_667 no
    H17A O1 2.4600 . . no
    H17A O2 2.6100 . . no
    H17B O2 2.6700 . . no
    H17B C16 3.1000 . 2_667 no
    H17B H16 2.4100 . 2_667 no
    H18A O1 2.7800 . . no
    H18A C1 2.9300 . . no
    H18A C23 2.7400 . . no
    H18A H23B 2.2100 . . no
    H18A C28 3.0600 . 2_776 no
    H18A H28 2.2800 . 2_776 no
    H18B C23 2.8800 . . no
    H18B H23B 2.2700 . . no
    H18B N3 2.8600 . 2_666 no
    H18B C23 3.0700 . 2_666 no
    H20A O2 2.3500 . . no
    H20A C13 2.9500 . 1_454 no
    H20A H13 2.4700 . 1_454 no
    H20B H23A 2.4800 . . no
    H20B N2 2.9000 . 2_666 no
    H20B C5 3.0900 . 2_666 no
    H21A C25 2.6900 . . no
    H21A H25 2.2600 . . no
    H21A C9 2.9200 . 2_666 no
    H21B C25 2.9300 . . no
    H21B H22A 2.5100 . . no
    H21B H25 2.4500 . . no
    H22A H21B 2.5100 . . no
    H22B C29 2.6000 . . no
    H22B H29 2.1800 . . no
    H23A H20B 2.4800 . . no
    H23B C18 2.4500 . . no
    H23B H18A 2.2100 . . no
    H23B H18B 2.2700 . . no
    H25 C21 2.5600 . . no
    H25 H21A 2.2600 . . no
    H25 H21B 2.4500 . . no
    H25 O2 2.5300 . 2_676 no
    H26 C15 3.0300 . 1_564 no
    H28 H18A 2.2800 . 2_776 no
    H29 C11 2.9200 . 1_554 no
    H29 C12 2.9500 . 1_554 no
    H29 C22 2.7800 . . no
    H29 H22B 2.1800 . . no
loop_
    _geom_angle_atom_site_label_1
    _geom_angle_atom_site_label_2
    _geom_angle_atom_site_label_3
    _geom_angle_site_symmetry_1
    _geom_angle_site_symmetry_2
    _geom_angle_site_symmetry_3
    _geom_angle
    _geom_angle_publ_flag
    N2 N1 C1 . . . 125.35(15) no
    N2 N1 C17 . . . 114.86(13) no
    C1 N1 C17 . . . 119.35(14) no
    N1 N2 C4 . . . 118.26(13) no
    C19 N3 C20 . . . 120.13(18) no
    C19 N3 C23 . . . 125.31(16) no
    C20 N3 C23 . . . 111.42(15) no
    C21 N4 C22 . . . 111.60(15) no
    C21 N4 C24 . . . 118.29(16) no
    C22 N4 C24 . . . 115.21(16) no
    O1 C1 N1 . . . 120.49(17) no
    O1 C1 C2 . . . 125.55(17) no
    N1 C1 C2 . . . 113.92(15) no
    C1 C2 C3 . . . 122.23(16) no
    C2 C3 C4 . . . 116.98(15) no
    C2 C3 C11 . . . 119.65(15) no
    C4 C3 C11 . . . 123.27(14) no
    N2 C4 C3 . . . 122.15(14) no
    N2 C4 C5 . . . 114.01(13) no
    C3 C4 C5 . . . 123.79(14) no
    C4 C5 C6 . . . 120.46(16) no
    C4 C5 C10 . . . 120.58(17) no
    C6 C5 C10 . . . 118.90(16) no
    C5 C6 C7 . . . 120.31(19) no
    C6 C7 C8 . . . 120.2(2) no
    C7 C8 C9 . . . 120.12(19) no
    C8 C9 C10 . . . 119.85(19) no
    C5 C10 C9 . . . 120.63(19) no
    C3 C11 C12 . . . 120.49(16) no
    C3 C11 C16 . . . 120.48(17) no
    C12 C11 C16 . . . 118.84(16) no
    C11 C12 C13 . . . 120.20(18) no
    C12 C13 C14 . . . 120.4(2) no
    C13 C14 C15 . . . 119.9(2) no
    C14 C15 C16 . . . 120.38(19) no
    C11 C16 C15 . . . 120.28(19) no
    N1 C17 C18 . . . 110.42(17) no
    C17 C18 C19 . . . 111.72(17) no
    O2 C19 N3 . . . 121.94(17) no
    O2 C19 C18 . . . 120.78(17) no
    N3 C19 C18 . . . 117.29(18) no
    N3 C20 C21 . . . 109.95(16) no
    N4 C21 C20 . . . 110.00(17) no
    N4 C22 C23 . . . 110.26(16) no
    N3 C23 C22 . . . 110.62(18) no
    N4 C24 C25 . . . 123.46(19) no
    N4 C24 C29 . . . 119.06(17) no
    C25 C24 C29 . . . 117.41(18) no
    C24 C25 C26 . . . 120.8(2) no
    C25 C26 C27 . . . 120.3(2) no
    Cl1 C27 C26 . . . 120.62(17) no
    Cl1 C27 C28 . . . 119.29(18) no
    C26 C27 C28 . . . 120.1(2) no
    C27 C28 C29 . . . 119.7(2) no
    C24 C29 C28 . . . 121.76(19) no
    C1 C2 H2 . . . 119.00 no
    C3 C2 H2 . . . 119.00 no
    C5 C6 H6 . . . 120.00 no
    C7 C6 H6 . . . 120.00 no
    C6 C7 H7 . . . 120.00 no
    C8 C7 H7 . . . 120.00 no
    C7 C8 H8 . . . 120.00 no
    C9 C8 H8 . . . 120.00 no
    C8 C9 H9 . . . 120.00 no
    C10 C9 H9 . . . 120.00 no
    C5 C10 H10 . . . 120.00 no
    C9 C10 H10 . . . 120.00 no
    C11 C12 H12 . . . 120.00 no
    C13 C12 H12 . . . 120.00 no
    C12 C13 H13 . . . 120.00 no
    C14 C13 H13 . . . 120.00 no
    C13 C14 H14 . . . 120.00 no
    C15 C14 H14 . . . 120.00 no
    C14 C15 H15 . . . 120.00 no
    C16 C15 H15 . . . 120.00 no
    C11 C16 H16 . . . 120.00 no
    C15 C16 H16 . . . 120.00 no
    N1 C17 H17A . . . 110.00 no
    N1 C17 H17B . . . 110.00 no
    C18 C17 H17A . . . 110.00 no
    C18 C17 H17B . . . 110.00 no
    H17A C17 H17B . . . 108.00 no
    C17 C18 H18A . . . 109.00 no
    C17 C18 H18B . . . 109.00 no
    C19 C18 H18A . . . 109.00 no
    C19 C18 H18B . . . 109.00 no
    H18A C18 H18B . . . 108.00 no
    N3 C20 H20A . . . 110.00 no
    N3 C20 H20B . . . 110.00 no
    C21 C20 H20A . . . 110.00 no
    C21 C20 H20B . . . 110.00 no
    H20A C20 H20B . . . 108.00 no
    N4 C21 H21A . . . 110.00 no
    N4 C21 H21B . . . 110.00 no
    C20 C21 H21A . . . 110.00 no
    C20 C21 H21B . . . 110.00 no
    H21A C21 H21B . . . 108.00 no
    N4 C22 H22A . . . 110.00 no
    N4 C22 H22B . . . 110.00 no
    C23 C22 H22A . . . 110.00 no
    C23 C22 H22B . . . 110.00 no
    H22A C22 H22B . . . 108.00 no
    N3 C23 H23A . . . 110.00 no
    N3 C23 H23B . . . 110.00 no
    C22 C23 H23A . . . 110.00 no
    C22 C23 H23B . . . 110.00 no
    H23A C23 H23B . . . 108.00 no
    C24 C25 H25 . . . 120.00 no
    C26 C25 H25 . . . 120.00 no
    C25 C26 H26 . . . 120.00 no
    C27 C26 H26 . . . 120.00 no
    C27 C28 H28 . . . 120.00 no
    C29 C28 H28 . . . 120.00 no
    C24 C29 H29 . . . 119.00 no
    C28 C29 H29 . . . 119.00 no
loop_
    _geom_torsion_atom_site_label_1
    _geom_torsion_atom_site_label_2
    _geom_torsion_atom_site_label_3
    _geom_torsion_atom_site_label_4
    _geom_torsion_site_symmetry_1
    _geom_torsion_site_symmetry_2
    _geom_torsion_site_symmetry_3
    _geom_torsion_site_symmetry_4
    _geom_torsion
    _geom_torsion_publ_flag
    C1 N1 N2 C4 . . . . 8.3(3) no
    C17 N1 N2 C4 . . . . -179.47(16) no
    N2 N1 C1 O1 . . . . 170.70(18) no
    C17 N1 C1 O1 . . . . -1.2(3) no
    N2 N1 C1 C2 . . . . -11.6(3) no
    C17 N1 C1 C2 . . . . 176.54(17) no
    N2 N1 C17 C18 . . . . -88.78(18) no
    C1 N1 C17 C18 . . . . 84.0(2) no
    N1 N2 C4 C3 . . . . 2.0(3) no
    N1 N2 C4 C5 . . . . -175.41(15) no
    C20 N3 C19 O2 . . . . 13.4(3) no
    C23 N3 C19 O2 . . . . 171.58(19) no
    C23 N3 C20 C21 . . . . -58.0(2) no
    C19 N3 C20 C21 . . . . 103.0(2) no
    C23 N3 C19 C18 . . . . -8.3(3) no
    C19 N3 C23 C22 . . . . -102.3(2) no
    C20 N3 C19 C18 . . . . -166.45(16) no
    C20 N3 C23 C22 . . . . 57.50(19) no
    C24 N4 C21 C20 . . . . 165.70(14) no
    C21 N4 C22 C23 . . . . 56.4(2) no
    C22 N4 C21 C20 . . . . -57.14(19) no
    C24 N4 C22 C23 . . . . -165.05(16) no
    C22 N4 C24 C25 . . . . -126.42(19) no
    C21 N4 C24 C29 . . . . -167.77(15) no
    C21 N4 C24 C25 . . . . 9.3(2) no
    C22 N4 C24 C29 . . . . 56.6(2) no
    N1 C1 C2 C3 . . . . 5.0(3) no
    O1 C1 C2 C3 . . . . -177.4(2) no
    C1 C2 C3 C11 . . . . -172.67(19) no
    C1 C2 C3 C4 . . . . 3.8(3) no
    C2 C3 C4 C5 . . . . 169.46(18) no
    C11 C3 C4 C5 . . . . -14.2(3) no
    C4 C3 C11 C12 . . . . 140.70(19) no
    C4 C3 C11 C16 . . . . -44.4(3) no
    C11 C3 C4 N2 . . . . 168.63(18) no
    C2 C3 C11 C12 . . . . -43.0(3) no
    C2 C3 C11 C16 . . . . 131.8(2) no
    C2 C3 C4 N2 . . . . -7.7(3) no
    N2 C4 C5 C10 . . . . -42.1(2) no
    C3 C4 C5 C6 . . . . -42.2(2) no
    C3 C4 C5 C10 . . . . 140.53(18) no
    N2 C4 C5 C6 . . . . 135.15(17) no
    C6 C5 C10 C9 . . . . -0.2(2) no
    C10 C5 C6 C7 . . . . 1.4(3) no
    C4 C5 C10 C9 . . . . 177.05(15) no
    C4 C5 C6 C7 . . . . -175.90(16) no
    C5 C6 C7 C8 . . . . -1.4(3) no
    C6 C7 C8 C9 . . . . 0.2(3) no
    C7 C8 C9 C10 . . . . 1.0(3) no
    C8 C9 C10 C5 . . . . -1.0(3) no
    C12 C11 C16 C15 . . . . -0.7(3) no
    C3 C11 C16 C15 . . . . -175.65(18) no
    C16 C11 C12 C13 . . . . 0.8(3) no
    C3 C11 C12 C13 . . . . 175.75(18) no
    C11 C12 C13 C14 . . . . 0.0(3) no
    C12 C13 C14 C15 . . . . -0.8(4) no
    C13 C14 C15 C16 . . . . 0.9(4) no
    C14 C15 C16 C11 . . . . -0.2(3) no
    N1 C17 C18 C19 . . . . -176.70(14) no
    C17 C18 C19 N3 . . . . 178.08(16) no
    C17 C18 C19 O2 . . . . -1.8(3) no
    N3 C20 C21 N4 . . . . 57.2(2) no
    N4 C22 C23 N3 . . . . -55.78(19) no
    N4 C24 C25 C26 . . . . -178.06(17) no
    C29 C24 C25 C26 . . . . -1.0(3) no
    N4 C24 C29 C28 . . . . 178.30(16) no
    C25 C24 C29 C28 . . . . 1.1(3) no
    C24 C25 C26 C27 . . . . -0.1(3) no
    C25 C26 C27 Cl1 . . . . -178.59(16) no
    C25 C26 C27 C28 . . . . 1.1(3) no
    Cl1 C27 C28 C29 . . . . 178.70(15) no
    C26 C27 C28 C29 . . . . -1.0(3) no
    C27 C28 C29 C24 . . . . -0.1(3) no
loop_
    _geom_hbond_atom_site_label_D
    _geom_hbond_atom_site_label_H
    _geom_hbond_atom_site_label_A
    _geom_hbond_site_symmetry_A
    _geom_hbond_distance_DH
    _geom_hbond_distance_HA
    _geom_hbond_distance_DA
    _geom_hbond_angle_DHA
    _geom_hbond_publ_flag
    C12 H12 O1 2_777 0.93 2.44 3.323(2) 158 yes
    C25 H25 O2 2_676 0.93 2.53 3.289(3) 139 yes
    C10 H10 Cg1 2_667 0.93 2.88 3.431(2) 119 yes
    C29 H29 Cg4 1_554 0.93 2.86 3.762(2) 165 yes
