# Supplementary material for: 1-[4-(4-Chloro­phen­yl)piperazin-1-yl]-3-(6-oxo-3,4-diphenyl-1,6-dihydro­pyridazin-1-yl)propan-1-one
Source: Acta Crystallogr Sect E Struct Rep Online. 2012 Aug 15;68(Pt 9):o2720. doi: 10.1107/S160053681203543X (PMC3435734; doi:10.1107/S160053681203543X)
Supplement: Supplementary file 2 [file e-68-o2720-Isup2.hkl]

#
# h,k,l, Fc-squared, Fo-squared, sigma(Fo-squared) and status flag
#
data_I
_shelx_title ' TEST STRUCTURE D:\DATA\AAYDIN10_DENE\AAYDIN10'
_shelx_refln_list_code          4
_shelx_F_calc_maximum      176.05
_exptl_crystal_F_000       524.00
_reflns_d_resolution_high  0.8107
 
loop_
 _symmetry_equiv_pos_as_xyz
 'x, y, z'
 '-x, -y, -z'
 
_cell_length_a    10.7929
_cell_length_b    10.8527
_cell_length_c    12.7815
_cell_angle_alpha  97.745
_cell_angle_beta  104.041
_cell_angle_gamma 115.635
 
_shelx_F_squared_multiplier     1.000
 
loop_
 _refln_index_h
 _refln_index_k
 _refln_index_l
 _refln_F_squared_calc
 _refln_F_squared_meas
 _refln_F_squared_sigma
 _refln_observed_status
   1   0   0      225.63      215.61      6.59 o
   2   0   0      238.52      214.84      4.91 o
   3   0   0     1010.50      968.57     36.49 o
   4   0   0        3.74        2.79      1.19 o
   5   0   0      121.02      129.72      7.26 o
   6   0   0       29.44       28.93      1.30 o
   7   0   0      280.38      273.89     17.89 o
   8   0   0       18.33       18.66      1.80 o
   9   0   0       25.23       27.34      5.63 o
  10   0   0        4.21        3.10      1.84 o
  11   0   0        0.01        0.06      1.48 o
 -11   1   0       15.15       11.14      1.64 o
 -10   1   0       49.58       43.58      4.19 o
  -9   1   0       27.48       26.10      1.16 o
  -8   1   0        5.31        3.78      1.08 o
  -7   1   0        0.75        2.61      1.09 o
  -6   1   0      245.19      271.26     13.25 o
  -5   1   0       26.20       21.89      1.18 o
  -4   1   0     1238.14     1162.97     46.98 o
  -3   1   0       34.29       41.13      1.68 o
  -2   1   0      894.92      901.79     27.70 o
  -1   1   0     3339.29     3464.16     13.24 o
   0   1   0      204.91      217.38      5.27 o
   1   1   0      366.08      338.09      8.43 o
   2   1   0      445.16      432.00     19.40 o
   3   1   0       81.61       79.64      2.39 o
   4   1   0      873.58      848.28     61.87 o
   5   1   0      318.90      328.48     26.79 o
   6   1   0       33.92       29.51      5.40 o
   7   1   0       52.22       50.16      5.70 o
   8   1   0       90.35       84.56     12.28 o
   9   1   0      107.40      100.43     18.54 o
  10   1   0        1.05        1.88      1.77 o
 -12   2   0        4.67        3.14      1.54 o
 -11   2   0       17.12       16.71      1.19 o
 -10   2   0      153.14      155.33      7.90 o
  -9   2   0      137.22      146.37      7.10 o
  -8   2   0       71.97       66.43      3.70 o
  -7   2   0      234.31      216.43     11.40 o
  -6   2   0      208.91      215.59     10.58 o
  -5   2   0      260.75      237.52     10.94 o
  -4   2   0      558.67      530.74     24.20 o
  -3   2   0     1527.03     1502.64     53.53 o
  -2   2   0     8089.95     7962.39    120.19 o
  -1   2   0       77.94       75.45      1.77 o
   0   2   0    12278.04    11629.40    416.44 o
   1   2   0     1309.25     1196.61     44.41 o
   2   2   0      451.59      449.52     25.61 o
   3   2   0     3071.82     3098.81    126.23 o
   4   2   0      142.95      133.02      5.15 o
   5   2   0        3.24        5.34      1.16 o
   6   2   0       34.36       35.05      5.58 o
   7   2   0       28.51       24.92      3.10 o
   8   2   0        4.95        5.11      1.30 o
   9   2   0        0.67        0.90      1.26 o
  10   2   0        0.75       -0.52      1.31 o
 -12   3   0        9.67        8.86      1.22 o
 -11   3   0       63.49       66.72      3.39 o
 -10   3   0       13.76       14.87      1.11 o
  -9   3   0        3.62        4.67      0.98 o
  -8   3   0        2.06        1.93      1.04 o
  -7   3   0      602.00      583.53     28.07 o
  -6   3   0      131.35      137.19      7.06 o
  -5   3   0       83.20       91.75      3.45 o
  -4   3   0      128.58      121.23      4.38 o
  -3   3   0      164.26      161.80      2.27 o
  -2   3   0     4757.43     4617.54    159.52 o
  -1   3   0     1053.02     1061.39     27.76 o
   0   3   0     2461.96     2336.38     66.84 o
   1   3   0     2312.33     2256.96     81.57 o
   2   3   0        2.02        1.93      1.36 o
   3   3   0     1021.94     1042.18     67.12 o
   4   3   0      322.90      340.25     17.68 o
   5   3   0      202.00      191.52     23.84 o
   6   3   0        1.55        4.05      1.37 o
   7   3   0       73.19       75.22     10.97 o
   8   3   0       24.51       15.97      1.98 o
   9   3   0        9.10        8.23      2.46 o
 -12   4   0        2.99        1.51      1.15 o
 -11   4   0        3.84        5.76      0.96 o
 -10   4   0        0.38        1.09      1.01 o
  -9   4   0       39.15       39.60      1.68 o
  -8   4   0       32.54       38.56      1.32 o
  -7   4   0       75.07       81.65      2.56 o
  -6   4   0      118.71      104.59      2.51 o
  -5   4   0        1.11        1.03      1.28 o
  -4   4   0        3.78        1.73      1.33 o
  -3   4   0       20.22       12.04      1.28 o
  -2   4   0      165.38      162.11      4.49 o
  -1   4   0      163.71      175.30      6.16 o
   0   4   0      774.28      712.81     22.83 o
   1   4   0      176.58      165.13      5.60 o
   2   4   0        3.74        5.87      1.29 o
   3   4   0       47.91       68.21      5.25 o
   4   4   0        0.86        1.35      1.15 o
   5   4   0       31.90       28.10      5.73 o
   6   4   0        0.14        0.77      0.88 o
   7   4   0        0.67        0.71      1.32 o
   8   4   0       13.15        8.31      1.32 o
 -12   5   0        0.21        0.60      1.06 o
 -11   5   0        0.20        1.96      1.06 o
 -10   5   0        4.95        6.12      1.36 o
  -9   5   0        7.16        9.43      1.14 o
  -8   5   0        2.07        2.24      1.37 o
  -7   5   0        0.31        0.56      1.33 o
  -6   5   0       11.76       10.07      1.34 o
  -5   5   0      193.84      171.39      2.16 o
  -4   5   0      590.97      563.71     23.53 o
  -3   5   0      683.39      664.62     29.82 o
  -2   5   0     2594.48     2562.13     89.33 o
  -1   5   0      980.49      938.54     35.36 o
   0   5   0       83.56       81.51      3.51 o
   1   5   0     2035.30     2004.93     85.61 o
   2   5   0       49.69       43.22      3.71 o
   3   5   0       28.41       27.35      2.94 o
   4   5   0       11.40       15.04      1.96 o
   5   5   0        0.17       -0.96      1.27 o
   6   5   0       37.32       41.92      8.24 o
   7   5   0        0.00        2.20      1.05 o
   8   5   0        1.79        1.22      1.38 o
 -12   6   0        4.07        6.11      1.44 o
 -11   6   0        0.03        0.00      1.35 o
 -10   6   0       28.27       30.32      1.64 o
  -9   6   0        1.85        1.28      1.34 o
  -8   6   0       51.55       51.20      1.50 o
  -7   6   0      389.56      387.01      7.68 o
  -6   6   0       29.91       33.77      1.38 o
  -5   6   0        1.76        1.97      1.24 o
  -4   6   0       64.42       72.08      3.55 o
  -3   6   0      377.56      438.77     20.94 o
  -2   6   0      748.75      733.50     27.38 o
  -1   6   0      150.73      177.19      6.09 o
   0   6   0        3.14        7.54      1.76 o
   1   6   0       10.53       14.03      1.01 o
   2   6   0        7.77       10.66      1.23 o
   3   6   0      140.85      138.98     10.88 o
   4   6   0        1.11        0.66      1.14 o
   5   6   0       15.40       16.79      2.23 o
   6   6   0        0.02       -1.27      1.27 o
   7   6   0        0.09        2.28      1.32 o
 -12   7   0        0.15        1.49      1.26 o
 -11   7   0        2.62        4.25      1.24 o
 -10   7   0       36.46       36.13      1.32 o
  -9   7   0      145.82      137.00      1.84 o
  -8   7   0       76.62       85.36      3.75 o
  -7   7   0       70.97       70.68      2.71 o
  -6   7   0      123.58      122.14      2.44 o
  -5   7   0      132.55      137.59      5.22 o
  -4   7   0      184.87      182.01      8.23 o
  -3   7   0       75.30       81.54      4.00 o
  -2   7   0       27.83       29.23      1.59 o
  -1   7   0      218.51      213.66      8.71 o
   0   7   0      542.08      537.02     24.62 o
   1   7   0      661.82      619.38     36.96 o
   2   7   0        3.79        1.82      1.82 o
   3   7   0       84.80       88.67      5.45 o
   4   7   0       20.57       24.79      2.57 o
   5   7   0        0.23        1.90      1.30 o
   6   7   0        0.28       -2.14      1.30 o
 -12   8   0        7.47        6.26      1.29 o
 -11   8   0        0.06        3.34      1.34 o
 -10   8   0        2.96        2.01      1.23 o
  -9   8   0      231.23      237.40      1.94 o
  -8   8   0        1.32        1.85      1.52 o
  -7   8   0       14.47       11.97      1.39 o
  -6   8   0      226.86      219.52      6.43 o
  -5   8   0        1.27        1.69      0.87 o
  -4   8   0        1.64        2.62      0.99 o
  -3   8   0       32.01       33.16      2.19 o
  -2   8   0       15.53       17.69      1.17 o
  -1   8   0      667.01      670.99     29.16 o
   0   8   0       52.20       58.23      2.67 o
   1   8   0      102.91       95.51      6.67 o
   2   8   0       20.11       24.25      1.04 o
   3   8   0        0.37        0.01      1.50 o
   4   8   0        0.01       -1.96      1.17 o
   5   8   0        0.42        1.73      1.33 o
 -12   9   0        8.68        6.14      1.30 o
 -11   9   0       25.61       24.91      1.33 o
 -10   9   0        4.90        5.54      2.46 o
  -9   9   0        1.68        2.41      1.22 o
  -8   9   0       35.36       39.79      1.26 o
  -7   9   0      178.42      179.81      1.72 o
  -6   9   0        7.09        8.94      1.04 o
  -5   9   0        0.08        1.71      0.94 o
  -4   9   0       67.85       65.53      2.99 o
  -3   9   0       68.05       61.65      3.18 o
  -2   9   0       69.67       62.29      2.96 o
  -1   9   0       76.81       80.89      4.11 o
   0   9   0       13.20       11.36      0.98 o
   1   9   0       33.82       27.79      2.78 o
   2   9   0        0.26        2.64      1.12 o
   3   9   0       23.24       27.10      1.21 o
   4   9   0        4.12        3.46      1.25 o
 -12  10   0        9.28       10.80      1.42 o
 -11  10   0       23.74       24.50      1.33 o
 -10  10   0       12.48       10.98      1.31 o
  -9  10   0        6.45        5.37      0.85 o
  -8  10   0        0.76        0.42      0.98 o
  -7  10   0       25.31       21.16      1.14 o
  -6  10   0       14.11       15.39      1.01 o
  -5  10   0       24.38       26.12      1.43 o
  -4  10   0       50.23       55.68      3.48 o
  -3  10   0       34.53       30.46      1.45 o
  -2  10   0       20.97       19.87      0.94 o
  -1  10   0       43.74       37.93      2.15 o
   0  10   0       81.42       88.79      6.11 o
   1  10   0       13.93       16.20      1.12 o
   2  10   0       63.88       63.05      4.03 o
 -11  11   0        1.17        0.38      1.34 o
 -10  11   0        2.70        2.08      1.22 o
  -9  11   0        2.60        3.96      1.21 o
  -8  11   0       16.31       16.60      3.21 o
  -7  11   0       11.23       12.76      1.00 o
  -6  11   0       37.57       35.70      2.70 o
  -5  11   0      103.07       98.39      6.36 o
  -4  11   0        0.29       -0.10      0.93 o
  -3  11   0       26.20       28.35      1.74 o
  -2  11   0        5.73        3.28      0.95 o
  -1  11   0       10.28       13.44      0.95 o
   0  11   0       11.67       15.73      1.30 o
   1  11   0        1.63        3.57      1.11 o
 -10  12   0        0.38        1.30      1.45 o
  -9  12   0        0.01        1.35      1.60 o
  -8  12   0       48.42       43.17      1.18 o
  -7  12   0       18.20       18.53      1.89 o
  -6  12   0        0.01        0.13      0.97 o
  -5  12   0        0.04        1.28      0.97 o
  -4  12   0       10.62       11.84      0.93 o
  -3  12   0        1.25        1.59      0.90 o
  -2  12   0       26.52       29.64      1.18 o
  -1  12   0        8.49       10.17      1.37 o
  -8  13   0       38.55       39.02      1.82 o
  -7  13   0       12.03       12.41      0.92 o
  -6  13   0        2.10        2.32      1.04 o
  -5  13   0        0.08        1.17      0.94 o
  -4  13   0        0.18        0.52      1.08 o
   4 -13   1        1.46        0.68      0.99 o
   5 -13   1        2.17        0.79      1.19 o
   6 -13   1        5.12        3.18      1.04 o
   7 -13   1        0.14        1.39      1.16 o
   8 -13   1        0.05        0.28      1.14 o
   1 -12   1        0.11       -0.35      0.98 o
   2 -12   1        0.13        0.01      0.94 o
   3 -12   1       32.81       34.63      1.95 o
   4 -12   1        0.08        0.70      0.97 o
   5 -12   1        0.01        0.89      0.96 o
   6 -12   1        0.17       -0.42      0.96 o
   7 -12   1        6.13        7.57      1.11 o
   8 -12   1        2.78        3.01      1.05 o
   9 -12   1        2.52        0.77      1.22 o
  10 -12   1        0.05        1.20      1.69 o
  -1 -11   1        0.56        2.50      1.49 o
   0 -11   1        1.68        1.28      1.01 o
   1 -11   1        4.07        4.47      0.91 o
   2 -11   1        2.55        5.25      0.90 o
   3 -11   1        0.01       -0.11      0.87 o
   4 -11   1        8.18        6.13      0.95 o
   5 -11   1       17.38       15.85      1.04 o
   6 -11   1       10.65       11.01      1.55 o
   7 -11   1       15.75       15.49      1.10 o
   8 -11   1       27.11       29.94      1.09 o
   9 -11   1        0.23        1.01      1.43 o
  10 -11   1        8.57       10.22      1.76 o
  11 -11   1        0.92        0.61      1.35 o
  -3 -10   1        0.11        0.64      1.20 o
  -2 -10   1        1.52        0.47      1.18 o
  -1 -10   1        0.07        2.75      1.15 o
   0 -10   1        0.94        1.18      0.97 o
   1 -10   1        5.60        3.46      0.93 o
   2 -10   1        7.69        6.20      1.24 o
   3 -10   1       75.28       75.83      3.52 o
   4 -10   1        1.20        0.98      0.97 o
   5 -10   1       24.29       19.08      1.05 o
   6 -10   1       38.56       34.90      1.35 o
   7 -10   1       13.40       13.44      1.12 o
   8 -10   1        4.85        6.41      1.22 o
   9 -10   1       55.21       56.94      1.37 o
  10 -10   1        1.19        2.83      1.27 o
  11 -10   1       26.61       23.37      1.35 o
  -4  -9   1       10.48       15.80      1.70 o
  -3  -9   1        5.35        5.45      1.60 o
  -2  -9   1       13.70       13.69      1.66 o
  -1  -9   1       63.31       61.90      2.54 o
   0  -9   1       10.12       12.45      1.34 o
   1  -9   1      104.07      104.50      4.02 o
   2  -9   1       70.01       69.86      2.87 o
   3  -9   1       19.60       21.06      1.51 o
   4  -9   1        0.01        0.83      0.88 o
   5  -9   1       13.91       16.11      1.30 o
   6  -9   1       17.19       19.52      1.21 o
   7  -9   1       51.36       47.90      3.65 o
   8  -9   1      164.25      158.29      1.61 o
   9  -9   1        0.59        5.10      1.68 o
  10  -9   1       29.08       33.35      1.40 o
  11  -9   1        1.11        2.61      1.25 o
  12  -9   1        0.01        0.14      1.28 o
  -5  -8   1        0.84       -0.52      1.31 o
  -4  -8   1        8.05        8.83      1.17 o
  -3  -8   1       14.92       18.78      1.14 o
  -2  -8   1       53.89       58.55      3.70 o
  -1  -8   1      120.51      117.06      5.05 o
   0  -8   1      132.41      128.22      5.13 o
   1  -8   1       70.37       72.94      1.77 o
   2  -8   1        4.66        5.05      0.96 o
   3  -8   1       20.27       23.11      1.23 o
   4  -8   1      106.98      107.79      3.81 o
   5  -8   1       26.81       22.87      1.06 o
   6  -8   1       14.41       13.13      1.16 o
   7  -8   1        2.03        1.59      1.22 o
   8  -8   1      129.81      132.57      5.27 o
   9  -8   1        0.00       -0.08      1.52 o
  10  -8   1        0.59       -1.02      1.23 o
  11  -8   1        1.86        1.81      1.26 o
  12  -8   1        8.42       11.45      1.77 o
  -6  -7   1        1.42        0.65      1.28 o
  -5  -7   1        0.53        1.32      1.24 o
  -4  -7   1       39.35       44.65      4.65 o
  -3  -7   1       79.82       77.68      4.38 o
  -2  -7   1      616.63      587.85     30.79 o
  -1  -7   1      777.79      776.80     29.84 o
   0  -7   1        6.93        9.02      0.99 o
   1  -7   1       16.51       19.93      3.60 o
   2  -7   1      129.01      124.72      3.89 o
   3  -7   1       52.45       60.31      1.60 o
   4  -7   1       66.85       74.35      2.83 o
   5  -7   1       73.55       65.82      2.95 o
   6  -7   1       82.81       82.56      1.75 o
   7  -7   1       11.37        9.20      2.07 o
   8  -7   1      286.37      296.00      2.96 o
   9  -7   1       31.80       31.09      1.36 o
  10  -7   1       83.11       73.81      1.47 o
  11  -7   1        2.97        5.37      1.33 o
  12  -7   1        0.05       -0.73      1.39 o
  -7  -6   1        0.94        2.88      1.03 o
  -6  -6   1        0.13        0.64      0.99 o
  -5  -6   1       51.05       47.64      7.74 o
  -4  -6   1        3.71        6.30      1.62 o
  -3  -6   1       43.07       47.44      2.31 o
  -2  -6   1       57.61       49.01      1.16 o
  -1  -6   1       20.41       23.42      1.90 o
   0  -6   1        1.08        3.12      0.96 o
   1  -6   1      299.98      301.52      7.50 o
   2  -6   1      146.39      172.08      3.98 o
   3  -6   1      464.36      495.49     13.47 o
   4  -6   1      103.75      113.26      3.53 o
   5  -6   1      240.67      233.20      8.71 o
   6  -6   1      118.50      126.72      1.66 o
   7  -6   1        0.10        2.53      1.29 o
   8  -6   1      438.88      430.25      9.70 o
   9  -6   1        0.23        3.30      1.34 o
  10  -6   1       12.17       13.44      1.31 o
  11  -6   1        9.32       10.32      1.28 o
  12  -6   1        2.73        3.00      1.27 o
  -8  -5   1        0.03        0.99      1.37 o
  -7  -5   1        1.17        1.63      1.26 o
  -6  -5   1       24.12       24.49      3.36 o
  -5  -5   1        0.16        0.52      3.94 o
  -4  -5   1      285.07      288.80     19.67 o
  -3  -5   1        1.05        0.87      1.17 o
  -2  -5   1       68.57       63.30      1.84 o
  -1  -5   1      701.60      700.08     19.67 o
   0  -5   1     1408.18     1437.59     37.65 o
   1  -5   1      928.01      919.71     31.79 o
   2  -5   1      361.57      362.34      7.24 o
   3  -5   1       64.80       71.78      1.42 o
   4  -5   1      381.80      384.70      9.59 o
   5  -5   1       66.97       62.97      1.30 o
   6  -5   1      541.93      527.53      2.92 o
   7  -5   1        4.12        4.24      1.33 o
   8  -5   1        0.05        1.25      1.20 o
   9  -5   1       13.72       18.23      1.08 o
  10  -5   1        8.74        8.87      1.20 o
  11  -5   1        6.05        6.49      1.08 o
  12  -5   1        2.90        2.75      1.10 o
  -9  -4   1        5.09        7.90      1.43 o
  -8  -4   1       44.38       41.86      8.08 o
  -7  -4   1       36.84       38.33      5.71 o
  -6  -4   1       70.36       73.38     10.19 o
  -5  -4   1        2.79        4.76      1.33 o
  -4  -4   1        3.81        5.57      1.19 o
  -3  -4   1      149.96      137.14      8.24 o
  -2  -4   1      998.88      991.87     28.61 o
  -1  -4   1       55.09       64.93      1.95 o
   0  -4   1        0.00        0.64      1.03 o
   1  -4   1       91.72       97.72      2.43 o
   2  -4   1      437.98      424.89      2.65 o
   3  -4   1      150.21      140.10      2.99 o
   4  -4   1      723.71      732.49     21.53 o
   5  -4   1       18.44       26.82      1.24 o
   6  -4   1      547.83      601.60      4.84 o
   7  -4   1      267.82      273.78      4.54 o
   8  -4   1       28.10       29.29      1.12 o
   9  -4   1        7.09        8.29      1.16 o
  10  -4   1       22.75       25.28      1.09 o
  11  -4   1        0.41        0.14      1.05 o
  12  -4   1       13.91       14.93      1.18 o
  -9  -3   1       22.01       16.03      4.24 o
  -8  -3   1        9.37        6.60      1.32 o
  -7  -3   1        2.61        3.67      1.30 o
  -6  -3   1      215.08      214.60     16.40 o
  -5  -3   1        3.75        4.76      1.32 o
  -4  -3   1        9.13       17.04      3.00 o
  -3  -3   1      295.64      268.23     10.52 o
  -2  -3   1      493.52      508.68      8.72 o
  -1  -3   1     2577.50     2574.47     37.37 o
   0  -3   1      280.51      260.81      2.84 o
   1  -3   1     2244.75     2267.47     26.02 o
   2  -3   1       22.42       22.05      1.42 o
   3  -3   1     1052.74     1021.34     13.10 o
   4  -3   1      305.76      310.92      9.87 o
   5  -3   1        0.03        0.34      1.08 o
   6  -3   1      502.79      524.26     18.73 o
   7  -3   1      162.53      177.56      7.31 o
   8  -3   1        1.47        1.63      1.07 o
   9  -3   1       58.28       54.76      2.41 o
  10  -3   1        3.37        4.05      1.03 o
  11  -3   1       21.68       23.83      1.19 o
  12  -3   1        1.65        2.56      1.12 o
 -10  -2   1        9.96        8.24      1.34 o
  -9  -2   1        0.09       -0.69      1.50 o
  -8  -2   1       56.65       55.73      7.61 o
  -7  -2   1        9.19       11.22      1.36 o
  -6  -2   1      170.68      180.58     15.88 o
  -5  -2   1        1.40        6.13      1.34 o
  -4  -2   1      467.10      462.14     38.93 o
  -3  -2   1      239.66      239.95     13.18 o
  -2  -2   1      871.90      874.69      9.41 o
  -1  -2   1       86.92       84.21      1.70 o
   0  -2   1        0.12       13.83      7.44 o
   1  -2   1      263.15      240.13      2.24 o
   2  -2   1       45.94       43.81      1.68 o
   3  -2   1      111.34       98.89      4.01 o
   4  -2   1      123.19       98.20      4.84 o
   5  -2   1      982.00      927.97     49.02 o
   6  -2   1       47.64       49.00      2.32 o
   7  -2   1       22.97       22.37      1.19 o
   8  -2   1       51.21       54.58      2.05 o
   9  -2   1       37.85       34.67      2.14 o
  10  -2   1        3.69        4.76      1.07 o
  11  -2   1        6.99        8.30      1.15 o
 -11  -1   1        0.36        1.19      1.29 o
 -10  -1   1        2.10        3.38      2.60 o
  -9  -1   1        2.40        0.85      1.28 o
  -8  -1   1       87.48       80.20      7.09 o
  -7  -1   1       11.63        6.58      1.40 o
  -6  -1   1       61.78       69.53      7.76 o
  -5  -1   1      204.47      233.51     20.05 o
  -4  -1   1       72.23       66.74      2.46 o
  -3  -1   1      833.35      785.05     37.39 o
  -2  -1   1       72.14       69.70      2.02 o
  -1  -1   1     1755.91     1806.35     16.06 o
   0  -1   1      361.64      357.48      3.11 o
   1  -1   1     1067.55     1160.16     11.44 o
   2  -1   1     1857.69     1675.36    102.47 o
   3  -1   1     1983.47     1837.83    113.47 o
   4  -1   1       61.47       63.19      4.55 o
   5  -1   1      184.91      204.02     11.22 o
   6  -1   1        1.03        0.44      1.12 o
   7  -1   1       89.40       94.23      5.02 o
   8  -1   1      115.82      107.51      4.26 o
   9  -1   1       63.78       56.84      3.21 o
  10  -1   1        9.37       11.03      1.38 o
  11  -1   1       10.37        9.03      1.38 o
 -11   0   1        0.05        0.62      1.64 o
 -10   0   1        0.88        1.93      1.30 o
  -9   0   1       21.65       21.07      1.66 o
  -8   0   1       13.37       19.63      4.74 o
  -7   0   1      113.84      103.88      6.34 o
  -6   0   1       15.47       20.46      1.31 o
  -5   0   1      602.32      640.46     25.35 o
  -4   0   1       60.59       58.92      1.87 o
  -3   0   1      864.83      840.02      9.49 o
  -2   0   1     5544.02     5707.02     85.95 o
  -1   0   1       78.99       99.25      2.85 o
   1   0   1      663.26      618.16     47.21 o
   2   0   1      262.06      246.70     17.13 o
   3   0   1     1720.91     1572.07    113.28 o
   4   0   1       67.84       74.35      3.94 o
   5   0   1        6.17        8.23      1.07 o
   6   0   1        3.20        4.73      1.26 o
   7   0   1        7.69        6.62      1.47 o
   8   0   1        3.73        4.09      1.20 o
   9   0   1        9.26        6.23      1.47 o
  10   0   1       20.69       23.02      3.07 o
  11   0   1        0.41        0.55      1.66 o
 -11   1   1        0.27        0.92      1.39 o
 -10   1   1       81.61       75.95      5.33 o
  -9   1   1        0.41        0.89      1.15 o
  -8   1   1       78.26       83.60      4.30 o
  -7   1   1        0.40        0.86      1.09 o
  -6   1   1      233.38      249.27      9.54 o
  -5   1   1     1161.81     1320.70     38.87 o
  -4   1   1      353.80      402.88      7.65 o
  -3   1   1     1472.14     1578.55     14.51 o
  -2   1   1     5133.51     5282.34     27.21 o
  -1   1   1      505.88      459.85      7.57 o
   0   1   1     1497.95     1182.40     10.20 o
   1   1   1      204.90      170.06      2.84 o
   2   1   1       61.80       66.80      2.92 o
   3   1   1      166.25      182.00     13.86 o
   4   1   1      153.24      132.17      7.55 o
   5   1   1       79.93       83.44      6.89 o
   6   1   1        2.59        1.56      1.36 o
   7   1   1        0.71        0.24      1.26 o
   8   1   1       67.48       60.16      6.70 o
   9   1   1       13.92       15.43      1.94 o
  10   1   1        0.19       -0.22      1.31 o
 -12   2   1        8.03        6.88      1.40 o
 -11   2   1       28.94       21.65      1.60 o
 -10   2   1       33.22       36.76      1.69 o
  -9   2   1        1.34        1.59      1.01 o
  -8   2   1       20.16       18.62      1.17 o
  -7   2   1       12.85       13.66      0.98 o
  -6   2   1       20.74       16.79      1.01 o
  -5   2   1     1009.16     1064.50     26.38 o
  -4   2   1     1966.81     1954.34     22.55 o
  -3   2   1      214.80      194.01      2.17 o
  -2   2   1     4840.31     4837.15    175.64 o
  -1   2   1     6155.30     5766.81    412.28 o
   0   2   1     1618.13     1393.55    114.59 o
   1   2   1     1261.12     1163.72     76.49 o
   2   2   1       78.88       66.91      4.85 o
   3   2   1     1698.90     1750.16    123.61 o
   4   2   1      191.15      168.22     11.65 o
   5   2   1       58.85       62.88      1.47 o
   6   2   1       39.32       41.19      2.18 o
   7   2   1        4.90        9.20      4.17 o
   8   2   1        9.05        8.57      1.44 o
   9   2   1        3.72        3.60      1.39 o
 -12   3   1       13.40       15.02      1.10 o
 -11   3   1        0.98       -0.02      1.08 o
 -10   3   1       21.94       24.93      1.74 o
  -9   3   1       16.35       14.41      1.10 o
  -8   3   1       16.99       18.17      1.32 o
  -7   3   1      158.37      200.39      8.44 o
  -6   3   1       91.94       92.83      3.71 o
  -5   3   1     1412.04     1480.18     34.76 o
  -4   3   1       44.41       40.13      1.55 o
  -3   3   1      657.00      704.99     27.09 o
  -2   3   1     3653.36     3571.96    213.61 o
  -1   3   1       77.72       85.74      5.33 o
   0   3   1     1609.65     1497.79     85.93 o
   1   3   1       15.37       17.82      1.72 o
   2   3   1       35.17       25.16      1.51 o
   3   3   1        0.01       -0.47      1.27 o
   4   3   1        0.03        0.82      1.17 o
   5   3   1       24.00       23.19      1.33 o
   6   3   1       41.35       34.71      1.48 o
   7   3   1        9.19       12.83      1.40 o
   8   3   1       22.24       18.97      1.65 o
   9   3   1        0.33       -1.53      1.34 o
 -12   4   1       18.30       17.06      1.40 o
 -11   4   1        0.02        0.06      1.07 o
 -10   4   1        0.20        0.07      1.01 o
  -9   4   1       56.08       62.04      2.70 o
  -8   4   1       48.78       41.07      2.22 o
  -7   4   1      329.56      320.94     15.65 o
  -6   4   1       89.32       92.28      3.18 o
  -5   4   1       80.92      115.81      4.88 o
  -4   4   1       11.35       12.16      1.22 o
  -3   4   1        0.18       36.38     20.21 o
  -2   4   1      452.85      410.05     21.27 o
  -1   4   1      321.08      347.83     16.47 o
   0   4   1      339.60      309.56     14.33 o
   1   4   1        0.52        1.98      1.29 o
   2   4   1       36.28       32.72      2.54 o
   3   4   1      162.15      133.03      8.42 o
   4   4   1       66.65       61.83      2.89 o
   5   4   1        4.64        6.50      1.15 o
   6   4   1       43.65       37.38      2.75 o
   7   4   1        0.83        0.54      1.36 o
   8   4   1        0.03        0.90      1.36 o
 -13   5   1        0.58        0.13      1.15 o
 -12   5   1        0.04        1.04      1.05 o
 -11   5   1        4.98        4.85      1.12 o
 -10   5   1        3.30        2.59      1.09 o
  -9   5   1       12.37       13.34      1.17 o
  -8   5   1       15.19       16.66      2.54 o
  -7   5   1      140.45      154.79      1.93 o
  -6   5   1        6.38        3.04      1.31 o
  -5   5   1       62.41       63.63      2.90 o
  -4   5   1      767.94      835.99     22.91 o
  -3   5   1      742.53      750.66     35.96 o
  -2   5   1        3.48        3.87      1.06 o
  -1   5   1        0.69        1.70      1.04 o
   0   5   1      423.41      385.61     16.65 o
   1   5   1      257.39      258.69     13.84 o
   2   5   1       72.28       67.32      5.36 o
   3   5   1        0.90        2.11      1.24 o
   4   5   1       11.26       13.83      1.87 o
   5   5   1       47.93       48.42      2.94 o
   6   5   1        1.88        1.43      2.04 o
   7   5   1        3.96        0.26      4.37 o
 -13   6   1        0.88        0.83      1.47 o
 -12   6   1        6.02        7.06      1.29 o
 -11   6   1        8.77        9.00      2.26 o
 -10   6   1        3.01       -0.30      1.79 o
  -9   6   1       27.25       20.69      1.44 o
  -8   6   1      185.71      173.82      6.27 o
  -7   6   1      420.75      440.27      8.71 o
  -6   6   1        1.06        2.41      1.27 o
  -5   6   1      141.09      160.49      2.91 o
  -4   6   1       81.44       80.76      2.81 o
  -3   6   1       99.05      105.73      4.97 o
  -2   6   1      110.69      108.45      4.79 o
  -1   6   1       56.73       62.56      2.56 o
   0   6   1       98.95       90.50      3.66 o
   1   6   1        6.03        4.24      1.13 o
   2   6   1       74.44       78.45      4.89 o
   3   6   1        6.49        6.88      1.18 o
   4   6   1        1.98        3.38      1.94 o
   5   6   1       10.14        8.87      1.13 o
   6   6   1       44.15       40.65      2.49 o
 -13   7   1        4.99        4.61      1.30 o
 -12   7   1        0.19        0.02      1.27 o
 -11   7   1        0.12        1.44      1.23 o
 -10   7   1       11.18       10.60      1.23 o
  -9   7   1        5.43        6.78      2.25 o
  -8   7   1      111.28      112.59      7.18 o
  -7   7   1       64.94       61.01      1.26 o
  -6   7   1      111.84      106.70      1.43 o
  -5   7   1      139.74      138.38      3.88 o
  -4   7   1      326.45      315.07     13.73 o
  -3   7   1       11.83       15.85      1.54 o
  -2   7   1       30.05       25.25      1.06 o
  -1   7   1      273.31      277.36     13.09 o
   0   7   1        8.83       11.27      1.26 o
   1   7   1        0.82        1.29      1.17 o
   2   7   1       74.68       79.77      6.25 o
   3   7   1       51.63       45.24      2.19 o
   4   7   1        2.38        1.90      0.96 o
   5   7   1        0.51        0.22      1.15 o
 -12   8   1       27.50       28.10      1.51 o
 -11   8   1        1.82        2.02      1.32 o
 -10   8   1      143.07      140.42      8.02 o
  -9   8   1       75.82       80.95      1.51 o
  -8   8   1       11.21       10.07      1.26 o
  -7   8   1        0.37        2.04      0.99 o
  -6   8   1        2.44        2.24      1.05 o
  -5   8   1        0.24        1.14      0.86 o
  -4   8   1       86.12       95.57      4.24 o
  -3   8   1       13.76       12.35      1.00 o
  -2   8   1      192.26      195.30      9.84 o
  -1   8   1       41.77       53.30      3.01 o
   0   8   1      185.47      182.53      9.81 o
   1   8   1       64.95       57.10      2.75 o
   2   8   1        0.62        1.71      0.90 o
   3   8   1        3.61        5.03      1.12 o
   4   8   1        1.90        0.87      1.17 o
 -12   9   1        3.05        3.13      1.29 o
 -11   9   1        0.16        0.65      1.23 o
 -10   9   1        0.01       -0.17      1.27 o
  -9   9   1       48.45       51.76      2.54 o
  -8   9   1        2.51        2.48      2.21 o
  -7   9   1      156.89      166.80      4.59 o
  -6   9   1       17.95       16.46      1.02 o
  -5   9   1        4.73        5.84      1.27 o
  -4   9   1       15.01       15.07      1.00 o
  -3   9   1       76.95       68.52      3.79 o
  -2   9   1        0.23        0.80      1.00 o
  -1   9   1      479.91      476.53     25.26 o
   0   9   1       76.96       79.47      5.59 o
   1   9   1        1.79        0.24      1.58 o
   2   9   1       14.25       15.91      1.16 o
   3   9   1       12.89       17.97      1.21 o
 -12  10   1        6.99        8.53      1.35 o
 -11  10   1       14.28       14.35      1.30 o
 -10  10   1        1.93        1.12      1.87 o
  -9  10   1       21.82       19.04      2.30 o
  -8  10   1        0.50       -0.28      1.20 o
  -7  10   1       17.67       18.96      1.08 o
  -6  10   1        0.43        0.09      0.92 o
  -5  10   1        9.39        9.64      0.90 o
  -4  10   1        0.05        1.15      1.33 o
  -3  10   1        0.42        1.44      0.95 o
  -2  10   1        8.06        8.51      0.89 o
  -1  10   1        0.05       -0.20      1.05 o
   0  10   1        6.33        6.97      1.32 o
   1  10   1       26.10       30.67      4.19 o
   2  10   1        1.69       -0.72      1.18 o
 -11  11   1       33.84       33.06      3.42 o
 -10  11   1       22.33       25.77      2.33 o
  -9  11   1        0.61       -0.28      1.21 o
  -8  11   1        0.05       -1.97      1.19 o
  -7  11   1        4.45        4.21      0.94 o
  -6  11   1        9.53       10.02      1.43 o
  -5  11   1        9.80        9.51      1.31 o
  -4  11   1        5.73        5.20      0.98 o
  -3  11   1        2.73        3.25      1.10 o
  -2  11   1        4.46        3.14      1.43 o
  -1  11   1        1.40        0.87      1.16 o
   0  11   1        0.51        0.51      1.10 o
 -10  12   1       11.57       12.19      1.27 o
  -9  12   1        0.01       -1.41      1.22 o
  -8  12   1        3.21        2.26      1.15 o
  -7  12   1        0.00        0.16      0.96 o
  -6  12   1        2.68        2.18      0.99 o
  -5  12   1        1.38        2.66      0.91 o
  -4  12   1        0.12        1.01      0.90 o
  -3  12   1        0.02       -0.25      0.92 o
  -2  12   1       11.30       15.07      2.01 o
  -7  13   1        0.04        1.92      1.04 o
  -6  13   1        0.02        1.00      0.97 o
  -5  13   1        7.85        6.47      0.99 o
   3 -13   2        7.41        8.63      1.00 o
   4 -13   2       12.65       12.89      1.25 o
   5 -13   2        1.49        0.23      0.98 o
   6 -13   2        1.73        1.66      1.17 o
   7 -13   2        0.37        0.28      1.06 o
   8 -13   2       23.50       25.73      1.39 o
   1 -12   2        0.01        0.13      0.96 o
   2 -12   2        0.57        1.06      0.99 o
   3 -12   2       13.23       11.69      1.00 o
   4 -12   2        7.92        4.53      0.92 o
   5 -12   2       10.01       13.54      1.51 o
   6 -12   2       10.57       11.59      1.73 o
   7 -12   2       15.23       13.85      1.08 o
   8 -12   2       17.13       15.38      1.29 o
   9 -12   2        2.92        3.74      1.34 o
  10 -12   2        5.42        5.60      1.25 o
  -1 -11   2        2.47        1.63      1.14 o
   0 -11   2        9.91       11.41      0.97 o
   1 -11   2        0.72       -0.39      0.89 o
   2 -11   2        5.11        4.55      0.94 o
   3 -11   2        6.11        3.03      0.87 o
   4 -11   2       16.91       18.08      1.30 o
   5 -11   2       11.55       11.82      0.98 o
   6 -11   2       93.69       91.47      4.92 o
   7 -11   2       76.21       74.60      4.02 o
   8 -11   2        0.34        3.40      1.65 o
   9 -11   2       25.64       25.88      1.12 o
  10 -11   2       21.67       24.01      1.35 o
  11 -11   2        6.68        7.90      1.33 o
  -3 -10   2        3.78        3.57      1.02 o
  -2 -10   2       29.89       28.61      1.26 o
  -1 -10   2       59.42       63.87      2.97 o
   0 -10   2       50.50       55.62      2.64 o
   1 -10   2        0.00        0.52      0.87 o
   2 -10   2      215.35      200.10      7.55 o
   3 -10   2        2.87        6.57      0.96 o
   4 -10   2        0.05        1.00      0.92 o
   5 -10   2       35.64       34.96      1.97 o
   6 -10   2      229.84      221.10     10.04 o
   7 -10   2       24.91       28.95      1.29 o
   8 -10   2        1.96       -0.29      2.14 o
   9 -10   2       78.99       80.85      1.45 o
  10 -10   2       24.39       26.18      1.35 o
  11 -10   2        0.02        2.47      1.27 o
  -4  -9   2        0.11       -0.01      0.97 o
  -3  -9   2        1.28       -0.07      0.91 o
  -2  -9   2       50.85       45.49      3.06 o
  -1  -9   2        2.00        2.72      0.92 o
   0  -9   2       32.63       30.52      1.49 o
   1  -9   2       16.74       15.82      1.02 o
   2  -9   2       21.41       20.93      1.03 o
   3  -9   2       91.54       93.50      2.87 o
   4  -9   2       52.69       50.92      1.85 o
   5  -9   2      153.71      143.92      9.06 o
   6  -9   2        4.11        4.50      1.07 o
   7  -9   2       36.03       33.40      1.35 o
   8  -9   2      190.83      186.34      3.25 o
   9  -9   2       29.60       34.33      1.43 o
  10  -9   2       18.69       21.30      1.42 o
  11  -9   2       30.44       28.64      1.57 o
  12  -9   2        5.66        8.46      1.34 o
  -5  -8   2       27.79       34.93      3.25 o
  -4  -8   2        7.57        9.63      1.16 o
  -3  -8   2      125.04      132.20      6.31 o
  -2  -8   2       41.22       46.61      0.97 o
  -1  -8   2       12.28       17.32      3.17 o
   0  -8   2      373.87      355.73     11.87 o
   1  -8   2       97.24      100.72      2.96 o
   2  -8   2      271.81      266.05      8.64 o
   3  -8   2       20.21       22.94      0.98 o
   4  -8   2        0.32        0.02      0.93 o
   5  -8   2      123.44      121.97      3.49 o
   6  -8   2      132.99      129.86      5.04 o
   7  -8   2       31.41       31.16      1.31 o
   8  -8   2        0.05       -0.83      1.24 o
   9  -8   2       10.15        9.94      1.58 o
  10  -8   2      213.78      220.03      2.47 o
  11  -8   2        6.83       11.22      1.30 o
  12  -8   2       18.13       20.95      1.37 o
  -6  -7   2        0.01       -0.97      1.27 o
  -5  -7   2        0.43        0.82      1.23 o
  -4  -7   2        0.18        1.74      0.97 o
  -3  -7   2       60.93       53.63      3.53 o
  -2  -7   2      846.31      852.12     20.05 o
  -1  -7   2        3.76        4.19      1.16 o
   0  -7   2      171.47      156.05      3.02 o
   1  -7   2      255.13      247.63      6.04 o
   2  -7   2      371.18      389.50      8.84 o
   3  -7   2       23.25       21.56      0.98 o
   4  -7   2        1.81        1.88      1.13 o
   5  -7   2      151.80      142.89      2.46 o
   6  -7   2       16.22       14.91      1.29 o
   7  -7   2       14.35       17.50      1.49 o
   8  -7   2       10.59       12.18      1.37 o
   9  -7   2      231.89      255.57      1.96 o
  10  -7   2       30.60       29.15      1.48 o
  11  -7   2       68.15       64.74      2.60 o
  12  -7   2       12.72       13.25      1.48 o
  -7  -6   2        1.46        2.57      1.98 o
  -6  -6   2        0.13        0.92      1.23 o
  -5  -6   2       17.12       19.10      5.03 o
  -4  -6   2        6.78        6.51      1.15 o
  -3  -6   2      282.13      276.52      8.35 o
  -2  -6   2      301.95      289.71      7.38 o
  -1  -6   2      105.76      109.57      2.19 o
   0  -6   2       84.45       78.29      1.66 o
   1  -6   2       41.87       48.34      1.34 o
   2  -6   2       55.81       48.12      1.21 o
   3  -6   2      109.33      110.36      2.42 o
   4  -6   2        8.13        3.87      1.01 o
   5  -6   2       52.83       50.36      1.25 o
   6  -6   2        3.63        7.73      1.28 o
   7  -6   2        0.47        1.97      1.26 o
   8  -6   2      710.58      717.52      6.54 o
   9  -6   2       15.72       12.68      1.32 o
  10  -6   2       29.49       31.79      1.27 o
  11  -6   2       17.04       16.79      1.23 o
  12  -6   2        1.39        0.21      1.33 o
  -8  -5   2        8.61        8.84      2.49 o
  -7  -5   2        0.04       -0.99      2.92 o
  -6  -5   2       40.24       36.55      6.36 o
  -5  -5   2      115.81      117.82     12.70 o
  -4  -5   2        6.93        5.87      1.35 o
  -3  -5   2        9.78        9.60      1.05 o
  -2  -5   2        0.38        0.32      0.98 o
  -1  -5   2      536.88      563.91     10.29 o
   0  -5   2      182.81      160.29      2.37 o
   1  -5   2      735.76      781.97      4.85 o
   2  -5   2      538.80      582.39      3.87 o
   3  -5   2      486.92      524.82      8.80 o
   4  -5   2      423.30      421.92      2.94 o
   5  -5   2       16.26       16.06      0.97 o
   6  -5   2        8.26        8.02      1.20 o
   7  -5   2      430.08      433.15      2.80 o
   8  -5   2        7.42        7.42      1.09 o
   9  -5   2       18.20       17.30      1.08 o
  10  -5   2       15.21       16.73      1.06 o
  11  -5   2        3.78        5.12      1.11 o
  12  -5   2        1.12        1.29      1.10 o
  -9  -4   2       11.53       15.34      4.74 o
  -8  -4   2        1.18        1.64      1.32 o
  -7  -4   2       12.74       11.73      1.09 o
  -6  -4   2        6.50        6.29      1.25 o
  -5  -4   2       40.65       44.87      2.57 o
  -4  -4   2        1.88        2.61      1.76 o
  -3  -4   2       84.95       88.50      1.52 o
  -2  -4   2      194.93      213.74      4.61 o
  -1  -4   2       10.06       14.75      3.61 o
   0  -4   2       42.08       35.87      1.09 o
   1  -4   2      695.49      681.92      3.03 o
   2  -4   2       22.94       24.42      1.22 o
   3  -4   2       46.98       52.62      1.22 o
   4  -4   2      171.09      180.95      5.40 o
   5  -4   2       50.51       58.10      2.43 o
   6  -4   2        1.49        4.42      1.13 o
   7  -4   2        9.42       11.00      1.20 o
   8  -4   2      211.33      215.02      4.49 o
   9  -4   2       38.44       36.50      1.09 o
  10  -4   2        0.02       -0.62      1.07 o
  11  -4   2        2.21        3.79      1.09 o
  12  -4   2       20.36       20.89      1.62 o
 -10  -3   2        0.34        2.09      1.46 o
  -9  -3   2        3.65        6.12      1.27 o
  -8  -3   2       49.15       46.56      7.19 o
  -7  -3   2       14.00       11.10      2.69 o
  -6  -3   2      107.45      132.58     14.65 o
  -5  -3   2       49.75       53.78      4.55 o
  -4  -3   2      440.50      467.78     28.17 o
  -3  -3   2      788.01      796.30     18.75 o
  -2  -3   2     1121.97     1146.89      8.26 o
  -1  -3   2        9.07       11.04      1.14 o
   0  -3   2      257.42      278.24      2.88 o
   1  -3   2     1233.88     1225.92      3.88 o
   2  -3   2     1443.93     1411.43     14.86 o
   3  -3   2      595.45      558.24     10.86 o
   4  -3   2        5.91        8.93      1.11 o
   5  -3   2      861.61      865.34     37.73 o
   6  -3   2       50.94       39.70      1.51 o
   7  -3   2       14.85       11.83      1.08 o
   8  -3   2      100.86       99.29      3.10 o
   9  -3   2       10.95       13.01      1.17 o
  10  -3   2       27.92       30.69      1.33 o
  11  -3   2       16.92       18.73      1.18 o
 -10  -2   2        1.43        2.30      1.60 o
  -9  -2   2        7.90        6.99      1.24 o
  -8  -2   2        1.19        2.27      1.25 o
  -7  -2   2      132.90      139.12      9.32 o
  -6  -2   2       24.50       28.31      1.37 o
  -5  -2   2       21.66       24.88      1.33 o
  -4  -2   2        1.26        2.79      1.25 o
  -3  -2   2       95.02       82.64      2.86 o
  -2  -2   2     1305.26     1331.18      7.51 o
  -1  -2   2      529.31      467.85      2.88 o
   0  -2   2      145.08      137.91      1.64 o
   1  -2   2     1987.88     2042.65     11.49 o
   2  -2   2      430.56      388.74      4.24 o
   3  -2   2       89.62       95.21      3.49 o
   4  -2   2      226.34      203.64      8.89 o
   5  -2   2        2.63        1.81      1.08 o
   6  -2   2       64.79       65.01      2.97 o
   7  -2   2       87.70       83.29      4.06 o
   8  -2   2      230.66      223.62      9.35 o
   9  -2   2      224.38      226.17      8.89 o
  10  -2   2       32.61       34.05      1.59 o
  11  -2   2       17.26       16.82      1.21 o
 -11  -1   2        9.31       10.88      1.85 o
 -10  -1   2       18.95       17.53      1.32 o
  -9  -1   2       18.81       16.71      1.26 o
  -8  -1   2      162.73      164.50     22.07 o
  -7  -1   2      105.16      107.07      9.01 o
  -6  -1   2      346.96      359.60     19.93 o
  -5  -1   2      144.04      165.74      9.63 o
  -4  -1   2      623.01      614.62     15.03 o
  -3  -1   2        0.30        0.75      1.28 o
  -2  -1   2       86.11       83.46      1.57 o
  -1  -1   2     1258.10     1392.49      7.46 o
   0  -1   2        1.54        0.84      1.19 o
   1  -1   2      464.55      517.05      7.24 o
   2  -1   2       37.73       47.43      1.92 o
   3  -1   2        1.89        3.84      1.27 o
   4  -1   2       32.47       30.98      2.13 o
   5  -1   2      520.18      481.67     29.79 o
   6  -1   2      206.55      190.39      8.62 o
   7  -1   2       43.01       41.93      1.48 o
   8  -1   2       94.15       91.09      5.10 o
   9  -1   2       21.35       25.06      1.96 o
  10  -1   2       12.56       12.92      1.32 o
  11  -1   2        4.69        4.25      1.28 o
 -11   0   2        1.18        1.51      1.39 o
 -10   0   2        7.98        8.78      1.28 o
  -9   0   2        8.97        7.34      1.26 o
  -8   0   2       45.92       40.18      2.96 o
  -7   0   2      105.39      101.69      3.96 o
  -6   0   2      791.12      823.29     25.37 o
  -5   0   2      326.61      326.66      8.00 o
  -4   0   2     1094.33     1080.69     12.95 o
  -3   0   2      169.30      191.00      2.41 o
  -2   0   2    11024.82    11440.70    100.42 o
  -1   0   2      302.30      309.09      3.35 o
   0   0   2        4.86        5.99      1.34 o
   1   0   2    30992.20    34274.06   4412.45 o
   2   0   2      355.75      310.82     21.85 o
   3   0   2       17.67       16.55      1.14 o
   4   0   2       90.65       87.95      6.05 o
   5   0   2       11.78        8.50      1.10 o
   6   0   2       41.36       41.62      1.70 o
   7   0   2        8.19        6.26      1.24 o
   8   0   2       81.65       77.73      5.60 o
   9   0   2       46.82       44.32      4.25 o
  10   0   2        0.69        0.59      1.25 o
 -12   1   2       21.70       16.93      1.73 o
 -11   1   2        4.44        5.68      1.57 o
 -10   1   2      138.76      127.68     10.92 o
  -9   1   2       41.67       38.90      1.29 o
  -8   1   2      138.46      129.59      5.79 o
  -7   1   2      155.98      176.07      4.69 o
  -6   1   2       45.43       49.04      1.32 o
  -5   1   2      670.67      746.04      8.90 o
  -4   1   2     1011.14     1050.08      7.46 o
  -3   1   2     8249.98     8430.92     14.74 o
  -2   1   2     4499.09     4885.69     76.37 o
  -1   1   2     2358.77     2272.28     48.33 o
   0   1   2      447.95      345.73     16.16 o
   1   1   2      222.89      180.28      2.88 o
   2   1   2      171.77      159.45     15.07 o
   3   1   2       79.94       56.02      4.04 o
   4   1   2        0.07        1.10      1.21 o
   5   1   2       39.60       41.18      3.27 o
   6   1   2       41.92       33.62      2.67 o
   7   1   2       35.12       34.09      3.23 o
   8   1   2       18.52       20.18      1.24 o
   9   1   2       54.15       54.03      6.44 o
  10   1   2       15.15       14.41      2.27 o
 -12   2   2        5.10        4.38      1.23 o
 -11   2   2        4.09        3.07      1.21 o
 -10   2   2       22.03       20.51      1.25 o
  -9   2   2      132.01      122.05      3.50 o
  -8   2   2      159.69      163.18      5.77 o
  -7   2   2       84.96       88.79      2.62 o
  -6   2   2        4.11        1.30      1.01 o
  -5   2   2      416.60      473.38      4.74 o
  -4   2   2      933.61      940.83      8.27 o
  -3   2   2     4130.08     4192.29     57.43 o
  -2   2   2    13582.69    13873.55    243.15 o
  -1   2   2    13228.63    12344.03    761.76 o
   0   2   2      318.90      272.27      3.33 o
   1   2   2      946.48      769.57      7.10 o
   2   2   2      361.03      307.61     16.22 o
   3   2   2       68.59       86.24      7.75 o
   4   2   2       82.91       87.79      6.59 o
   5   2   2       78.01       75.08      6.06 o
   6   2   2        0.38        1.74      1.26 o
   7   2   2       54.07       62.35      3.38 o
   8   2   2       21.26       21.52      1.92 o
   9   2   2        0.28       -0.77      1.75 o
 -12   3   2       15.57       14.62      2.04 o
 -11   3   2       41.03       38.19      2.16 o
 -10   3   2      159.99      146.96      7.45 o
  -9   3   2      115.18      113.83      4.43 o
  -8   3   2       35.46       30.14      1.13 o
  -7   3   2      142.35      174.39      6.44 o
  -6   3   2      704.73      743.68      9.19 o
  -5   3   2       86.42       86.10      1.43 o
  -4   3   2      122.83      108.51      2.52 o
  -3   3   2       76.56       89.85      3.10 o
  -2   3   2      466.11      460.24     23.53 o
  -1   3   2     1412.80     1230.36     94.78 o
   0   3   2     1306.23     1115.09     90.68 o
   1   3   2       32.98       50.47      4.76 o
   2   3   2      653.26      642.28     41.34 o
   3   3   2      383.22      376.51     19.69 o
   4   3   2      196.65      178.00      9.39 o
   5   3   2       40.10       38.54      3.33 o
   6   3   2      116.98      103.71      6.58 o
   7   3   2        8.02        9.47      1.43 o
   8   3   2       11.53       11.71      1.35 o
 -13   4   2        1.90        2.05      1.40 o
 -12   4   2       65.57       61.62      5.51 o
 -11   4   2       31.54       28.49      2.94 o
 -10   4   2       97.76      105.63      5.91 o
  -9   4   2       42.52       42.18      1.60 o
  -8   4   2       12.44       12.12      1.19 o
  -7   4   2      112.58      124.81      3.54 o
  -6   4   2        0.08        0.83      1.16 o
  -5   4   2      684.80      698.00     32.76 o
  -4   4   2      596.24      568.13     21.98 o
  -3   4   2      746.52      690.55     31.51 o
  -2   4   2      107.50      108.67      6.17 o
  -1   4   2      109.51       98.10      6.18 o
   0   4   2       16.70       20.95      1.83 o
   1   4   2      315.22      283.55     13.17 o
   2   4   2        3.94        2.63      1.15 o
   3   4   2       17.34       12.67      1.28 o
   4   4   2        6.50        7.71      1.07 o
   5   4   2        9.45        7.86      1.06 o
   6   4   2      147.63      128.46      7.93 o
   7   4   2        2.18        2.39      1.36 o
   8   4   2        1.81        0.73      2.96 o
 -13   5   2        0.70        1.02      1.24 o
 -12   5   2       19.45       17.75      1.14 o
 -11   5   2        0.04       -0.80      1.02 o
 -10   5   2        6.57        7.49      1.21 o
  -9   5   2       95.96       97.61      4.66 o
  -8   5   2        0.00        1.20      1.28 o
  -7   5   2       48.91       47.91      3.24 o
  -6   5   2       45.91       42.35      2.13 o
  -5   5   2      106.11      120.05      4.23 o
  -4   5   2     1040.30      980.15     37.97 o
  -3   5   2     2791.73     2739.38    145.40 o
  -2   5   2      209.98      190.25     11.79 o
  -1   5   2       13.31       10.51      1.91 o
   0   5   2      581.78      520.93     35.90 o
   1   5   2       24.53       31.68      2.80 o
   2   5   2      486.57      460.97     32.38 o
   3   5   2       48.87       53.43      4.35 o
   4   5   2        1.10        0.70      0.87 o
   5   5   2       10.27        6.25      1.36 o
   6   5   2        0.24        0.69      1.16 o
   7   5   2       15.59       17.50      1.40 o
 -13   6   2        0.81       -0.11      1.54 o
 -12   6   2       12.83       14.43      1.32 o
 -11   6   2        9.18        7.73      1.26 o
 -10   6   2      167.00      173.33      9.45 o
  -9   6   2       19.72       16.93      3.41 o
  -8   6   2       33.93       32.59      1.45 o
  -7   6   2        8.00        4.25      1.28 o
  -6   6   2      355.87      341.18     10.55 o
  -5   6   2       45.75       44.96      1.19 o
  -4   6   2       42.96       50.94      1.68 o
  -3   6   2       45.73       45.52      2.20 o
  -2   6   2       24.05       35.48      2.88 o
  -1   6   2      252.92      211.80     13.05 o
   0   6   2       58.45       62.54      3.14 o
   1   6   2        2.24        2.19      1.17 o
   2   6   2      125.17      127.53      7.29 o
   3   6   2        1.77        2.64      1.11 o
   4   6   2       17.45       17.34      1.05 o
   5   6   2        0.22       -0.69      0.98 o
   6   6   2       27.54       27.57      2.68 o
 -13   7   2        2.42        3.17      1.39 o
 -12   7   2        8.13        7.93      1.30 o
 -11   7   2        0.76        1.15      1.36 o
 -10   7   2       12.66       12.22      1.23 o
  -9   7   2       10.92       13.05      1.95 o
  -8   7   2      265.93      265.46      4.15 o
  -7   7   2      125.72      135.39      2.56 o
  -6   7   2       49.33       55.96      1.61 o
  -5   7   2      684.11      702.28     24.05 o
  -4   7   2      151.97      149.72      6.05 o
  -3   7   2       57.48       57.52      2.62 o
  -2   7   2       50.04       51.64      2.50 o
  -1   7   2      226.67      215.24     13.91 o
   0   7   2      373.00      331.48     20.73 o
   1   7   2      271.18      261.59     13.77 o
   2   7   2       30.45       28.41      3.31 o
   3   7   2        1.42        3.00      1.13 o
   4   7   2        1.93        2.33      0.99 o
   5   7   2        1.83        3.29      1.12 o
 -13   8   2        0.02        1.07      1.46 o
 -12   8   2        0.76        0.13      1.27 o
 -11   8   2       55.98       56.35      1.38 o
 -10   8   2       76.58       77.18      1.47 o
  -9   8   2       59.83       59.07      3.75 o
  -8   8   2        0.04       -0.86      1.23 o
  -7   8   2        0.20        2.17      1.31 o
  -6   8   2      205.38      213.21      4.39 o
  -5   8   2       73.26       73.32      1.92 o
  -4   8   2        0.61        0.30      1.17 o
  -3   8   2       14.13       14.87      0.99 o
  -2   8   2       44.51       40.47      1.23 o
  -1   8   2       28.45       31.20      2.48 o
   0   8   2      336.65      344.33     21.39 o
   1   8   2        5.85        2.99      1.17 o
   2   8   2       43.62       44.03      1.70 o
   3   8   2        0.99        1.97      1.16 o
   4   8   2        0.91        1.56      1.08 o
 -12   9   2       14.93       17.12      1.35 o
 -11   9   2       26.23       25.68      4.34 o
 -10   9   2        9.92       11.39      1.31 o
  -9   9   2        1.04        0.92      1.19 o
  -8   9   2        9.02       12.88      1.45 o
  -7   9   2       81.26       87.40      2.07 o
  -6   9   2        9.48       12.33      0.99 o
  -5   9   2        0.48        0.64      0.94 o
  -4   9   2       78.97       78.64      2.97 o
  -3   9   2       85.72       85.45      4.21 o
  -2   9   2       34.17       28.90      2.77 o
  -1   9   2        8.32        8.36      1.14 o
   0   9   2       28.26       24.75      2.44 o
   1   9   2        0.88        1.24      0.93 o
   2   9   2        1.07        4.91      1.66 o
   3   9   2        3.24        3.97      1.16 o
 -12  10   2        0.25        1.03      1.37 o
 -11  10   2       20.03       21.38      1.16 o
 -10  10   2       17.57       15.70      1.80 o
  -9  10   2        9.21        9.62      1.22 o
  -8  10   2       32.97       33.99      2.34 o
  -7  10   2        9.89       10.52      1.18 o
  -6  10   2       10.69       14.33      1.69 o
  -5  10   2        4.03        4.43      0.96 o
  -4  10   2       73.99       77.29      2.87 o
  -3  10   2        0.23        1.07      1.10 o
  -2  10   2        3.33        1.59      1.21 o
  -1  10   2        5.76        4.87      1.34 o
   0  10   2        0.40        0.64      1.08 o
   1  10   2        0.98        1.96      1.15 o
 -11  11   2       14.08       16.53      1.36 o
 -10  11   2       12.56       13.27      2.15 o
  -9  11   2       31.47       37.00      2.95 o
  -8  11   2        9.98       13.23      1.07 o
  -7  11   2        0.32        1.51      0.95 o
  -6  11   2        0.00        0.50      0.95 o
  -5  11   2        5.91        5.90      0.91 o
  -4  11   2       38.33       37.96      1.75 o
  -3  11   2       13.05       13.64      1.09 o
  -2  11   2        0.60        1.83      1.08 o
  -1  11   2        0.82        1.17      1.18 o
   0  11   2        2.66        1.98      1.16 o
 -10  12   2       11.88       13.64      3.36 o
  -9  12   2        0.09       -0.97      1.21 o
  -8  12   2        5.94        7.35      1.03 o
  -7  12   2       22.68       21.49      1.08 o
  -6  12   2        6.09        3.95      1.02 o
  -5  12   2        3.36        5.25      0.94 o
  -4  12   2        0.14        0.71      1.07 o
  -3  12   2        1.71        1.06      1.10 o
   3 -13   3        1.45        0.85      1.02 o
   4 -13   3        0.47        1.40      1.03 o
   5 -13   3       10.48        9.28      1.14 o
   6 -13   3       16.81       21.89      1.22 o
   7 -13   3        0.00       -0.58      1.05 o
   0 -12   3       17.75       23.47      1.05 o
   1 -12   3        2.24        2.29      0.96 o
   2 -12   3        1.27        0.23      0.94 o
   3 -12   3        8.05        9.13      0.99 o
   4 -12   3       11.11       12.75      0.97 o
   5 -12   3       21.53       21.56      2.01 o
   6 -12   3        6.29        7.48      1.45 o
   7 -12   3        0.37        0.80      1.05 o
   8 -12   3       16.47       16.35      1.06 o
   9 -12   3        0.00        1.88      1.21 o
  -1 -11   3        0.62       -0.26      1.00 o
   0 -11   3        9.04       12.25      0.92 o
   1 -11   3        1.69        2.10      0.88 o
   2 -11   3        5.06        5.33      0.91 o
   3 -11   3        0.31        0.86      0.91 o
   4 -11   3        4.71        2.24      0.90 o
   5 -11   3        1.11        3.91      1.09 o
   6 -11   3       21.03       22.24      1.36 o
   7 -11   3        5.18        6.18      1.08 o
   8 -11   3       81.44       72.88      1.84 o
   9 -11   3       20.49       19.12      1.88 o
  10 -11   3        0.37        1.36      1.03 o
  -3 -10   3        1.80        2.90      1.16 o
  -2 -10   3        1.25        0.80      1.00 o
  -1 -10   3        0.20        0.02      0.97 o
   0 -10   3        0.02        0.56      0.86 o
   1 -10   3       36.10       35.40      0.98 o
   2 -10   3        4.00        3.95      0.97 o
   3 -10   3       12.36        8.75      1.46 o
   4 -10   3        3.66        3.51      0.93 o
   5 -10   3        7.28        6.74      1.20 o
   6 -10   3       55.14       53.04      1.73 o
   7 -10   3       35.48       35.65      1.50 o
   8 -10   3       39.94       41.24      2.10 o
   9 -10   3        0.08        0.24      1.34 o
  10 -10   3       11.49       14.11      1.34 o
  11 -10   3        3.35        4.28      2.07 o
  -4  -9   3        7.67       10.36      1.17 o
  -3  -9   3        0.02        1.30      1.06 o
  -2  -9   3        7.95       11.89      1.15 o
  -1  -9   3        5.82        6.48      0.88 o
   0  -9   3        0.36        1.14      0.90 o
   1  -9   3       27.76       23.53      1.03 o
   2  -9   3      105.75      107.02      2.11 o
   3  -9   3       33.39       33.66      1.73 o
   4  -9   3       13.31       10.42      0.93 o
   5  -9   3       80.34       73.49      1.74 o
   6  -9   3      129.81      133.26      4.52 o
   7  -9   3       17.67       15.29      1.34 o
   8  -9   3      100.58       96.80      1.46 o
   9  -9   3       50.56       50.76      1.91 o
  10  -9   3        0.01       -1.88      1.26 o
  11  -9   3        0.56        1.50      1.25 o
  -5  -8   3        1.25       -0.79      1.28 o
  -4  -8   3        0.91        1.60      1.11 o
  -3  -8   3       10.82       14.62      0.86 o
  -2  -8   3       30.16       32.22      1.01 o
  -1  -8   3        0.05        0.14      0.89 o
   0  -8   3       80.75       79.11      1.47 o
   1  -8   3       18.33       17.11      1.05 o
   2  -8   3        0.01       -0.20      0.90 o
   3  -8   3        0.50        1.28      0.84 o
   4  -8   3       86.20       83.52      2.45 o
   5  -8   3       33.10       30.12      1.96 o
   6  -8   3      150.92      157.92      2.77 o
   7  -8   3      141.08      142.85      5.31 o
   8  -8   3      158.31      161.93      1.70 o
   9  -8   3        4.78        7.36      1.27 o
  10  -8   3        7.29       13.02      2.26 o
  11  -8   3        0.31        0.51      1.26 o
  -7  -7   3        6.37        7.81      1.33 o
  -6  -7   3       46.79       52.66      4.45 o
  -5  -7   3        0.27        1.07      2.95 o
  -4  -7   3      230.42      211.16     13.22 o
  -3  -7   3      301.08      316.58      6.13 o
  -2  -7   3      152.32      155.16      2.97 o
  -1  -7   3      131.14      122.73      3.25 o
   0  -7   3      249.65      229.23      5.92 o
   1  -7   3      341.99      341.34      3.88 o
   2  -7   3        0.95        1.74      0.93 o
   3  -7   3       43.64       48.61      0.98 o
   4  -7   3      226.56      201.83      1.88 o
   5  -7   3       38.91       37.72      1.13 o
   6  -7   3       34.24       31.76      1.19 o
   7  -7   3       30.95       37.62      1.35 o
   8  -7   3       28.36       21.75      1.33 o
   9  -7   3      158.25      157.58      2.95 o
  10  -7   3        3.00        1.96      1.31 o
  11  -7   3       25.91       22.63      1.31 o
  12  -7   3        0.81        0.21      1.62 o
  -7  -6   3        0.00        0.73      1.24 o
  -6  -6   3        0.01        0.67      1.52 o
  -5  -6   3      157.64      171.37     17.08 o
  -4  -6   3        5.26        6.57      1.18 o
  -3  -6   3      145.52      148.61      3.12 o
  -2  -6   3       12.72       12.66      0.98 o
  -1  -6   3      139.64      140.28      1.56 o
   0  -6   3       43.18       47.11      1.08 o
   1  -6   3       75.00       84.20      1.13 o
   2  -6   3       65.82       69.44      1.04 o
   3  -6   3       86.81       86.69      1.13 o
   4  -6   3      233.31      242.80      2.69 o
   5  -6   3      494.89      525.69     13.87 o
   6  -6   3      109.08      118.26      4.71 o
   7  -6   3       29.80       24.29      1.17 o
   8  -6   3       39.19       37.87      1.29 o
   9  -6   3      116.09      119.05      1.43 o
  10  -6   3        9.22       11.50      1.18 o
  11  -6   3        1.09        2.27      1.08 o
  12  -6   3        0.87        1.80      1.07 o
  -8  -5   3       20.48       19.11      1.41 o
  -7  -5   3        4.04        3.84      1.22 o
  -6  -5   3        1.17        1.71      1.17 o
  -5  -5   3      172.01      174.51     10.17 o
  -4  -5   3      243.33      246.09      5.61 o
  -3  -5   3       91.95       82.76      1.38 o
  -2  -5   3      337.04      334.83      4.25 o
  -1  -5   3      343.60      385.72      3.66 o
   0  -5   3     1394.97     1464.19     12.27 o
   1  -5   3      698.25      766.95      6.20 o
   2  -5   3      136.33      129.23      1.41 o
   3  -5   3      180.29      209.83      2.88 o
   4  -5   3       40.49       35.84      1.01 o
   5  -5   3       11.42       10.52      1.07 o
   6  -5   3       31.86       29.51      1.77 o
   7  -5   3      586.86      570.58     16.54 o
   8  -5   3      257.65      253.71      5.16 o
   9  -5   3       10.94       12.47      1.01 o
  10  -5   3       53.46       54.86      1.20 o
  11  -5   3        0.70        1.27      1.12 o
  -9  -4   3        0.02        1.50      3.09 o
  -8  -4   3        3.64        7.26      1.28 o
  -7  -4   3       11.89       15.64      1.89 o
  -6  -4   3       80.74       75.51      8.26 o
  -5  -4   3      132.00      133.55     10.13 o
  -4  -4   3      123.20      120.83      3.26 o
  -3  -4   3       10.85        9.24      1.02 o
  -2  -4   3      282.24      282.10      2.91 o
  -1  -4   3      768.46      826.53      7.37 o
   0  -4   3      200.40      228.47      2.28 o
   1  -4   3       70.71       70.79      1.11 o
   2  -4   3     2027.36     2112.74      6.34 o
   3  -4   3     1121.06     1158.88     11.41 o
   4  -4   3      882.27      883.66     23.89 o
   5  -4   3       59.92       55.76      2.77 o
   6  -4   3       24.74       29.28      1.93 o
   7  -4   3       68.19       68.41      2.76 o
   8  -4   3      275.64      277.13      4.50 o
   9  -4   3        7.08        6.22      1.02 o
  10  -4   3        0.48        1.47      0.98 o
  11  -4   3        0.04        0.69      1.09 o
 -10  -3   3        2.60        2.89      1.39 o
  -9  -3   3        5.46        4.00      1.28 o
  -8  -3   3        0.98        0.28      1.73 o
  -7  -3   3        1.08        1.09      1.27 o
  -6  -3   3       94.94       93.04      7.28 o
  -5  -3   3      257.73      244.52      9.41 o
  -4  -3   3       13.94       17.69      1.52 o
  -3  -3   3     1167.81     1340.99     17.71 o
  -2  -3   3        3.82        4.93      1.04 o
  -1  -3   3        0.27        1.98      0.83 o
   0  -3   3      359.68      362.10      2.21 o
   1  -3   3      148.14      135.90      1.61 o
   2  -3   3      515.54      512.93      3.50 o
   3  -3   3        0.13        0.67      1.01 o
   4  -3   3     1796.15     1771.93     64.42 o
   5  -3   3      296.33      295.21     13.20 o
   6  -3   3      542.78      521.06     24.23 o
   7  -3   3       27.43       26.44      1.17 o
   8  -3   3      149.83      149.96      2.87 o
   9  -3   3        0.57        1.12      0.92 o
  10  -3   3        9.20        9.85      1.00 o
  11  -3   3        0.02        0.94      1.14 o
 -10  -2   3        0.65       -1.89      1.30 o
  -9  -2   3       33.06       33.02      1.32 o
  -8  -2   3        6.99        7.62      1.25 o
  -7  -2   3      534.25      513.38     36.13 o
  -6  -2   3       34.68       37.62      4.86 o
  -5  -2   3      784.73      786.35     30.38 o
  -4  -2   3      101.28       91.29      1.43 o
  -3  -2   3      177.53      180.79      3.55 o
  -2  -2   3        0.62        2.40      1.01 o
  -1  -2   3      966.74     1001.59      6.09 o
   0  -2   3        8.86       10.45      1.07 o
   1  -2   3       28.23       22.42      1.18 o
   2  -2   3       54.78       50.90      1.33 o
   3  -2   3      327.42      323.55     10.60 o
   4  -2   3       81.04       95.32      4.80 o
   5  -2   3      650.79      634.85     32.85 o
   6  -2   3       98.09       99.45      4.36 o
   7  -2   3       66.37       67.00      1.70 o
   8  -2   3        0.82        2.30      1.00 o
   9  -2   3       43.00       41.69      1.13 o
  10  -2   3        0.52        0.98      1.05 o
  11  -2   3        0.45        1.88      1.16 o
 -11  -1   3        0.18       -0.91      1.28 o
 -10  -1   3        0.02        1.28      3.03 o
  -9  -1   3        2.73        2.75      1.17 o
  -8  -1   3       62.27       57.98      4.60 o
  -7  -1   3      207.65      205.98      9.23 o
  -6  -1   3        0.39        1.14      1.56 o
  -5  -1   3      694.66      728.47     11.46 o
  -4  -1   3      309.80      328.96      3.25 o
  -3  -1   3      587.03      596.85      9.39 o
  -2  -1   3        0.76        2.54      1.12 o
  -1  -1   3     1346.46     1291.11     24.86 o
   0  -1   3     1391.28     1438.39     14.73 o
   1  -1   3     2642.81     2702.45     66.10 o
   2  -1   3     3280.20     3253.26    143.09 o
   3  -1   3       48.81       48.05      2.44 o
   4  -1   3      405.13      372.99     23.51 o
   5  -1   3        0.31        2.46      0.99 o
   6  -1   3       99.40      104.39      4.77 o
   7  -1   3      131.98      121.88      6.16 o
   8  -1   3      312.37      320.26     14.91 o
   9  -1   3       81.65       74.03      3.94 o
  10  -1   3        2.26        1.99      1.30 o
 -11   0   3        7.22        6.19      1.30 o
 -10   0   3       27.14       28.58      4.52 o
  -9   0   3      118.23      114.18     10.48 o
  -8   0   3        4.51        4.61      1.17 o
  -7   0   3      163.04      167.91      4.75 o
  -6   0   3      122.42      114.88      3.02 o
  -5   0   3        9.04        7.00      1.18 o
  -4   0   3        2.24        2.97      1.05 o
  -3   0   3     2335.63     2409.75      8.80 o
  -2   0   3     1526.14     1584.65     10.18 o
  -1   0   3      765.43      834.76      7.25 o
   0   0   3     5539.46     5727.01    163.26 o
   1   0   3        2.51        3.87      1.33 o
   2   0   3       97.67      119.93      7.08 o
   3   0   3       63.14       57.60      2.80 o
   4   0   3      149.01      151.41     10.80 o
   5   0   3        0.39       -0.26      1.27 o
   6   0   3       46.01       45.19      2.91 o
   7   0   3       65.85       62.58      2.70 o
   8   0   3      114.00      110.90      6.11 o
   9   0   3       15.55       17.43      1.23 o
  10   0   3        2.66        2.19      1.38 o
 -12   1   3        8.16        9.97      1.34 o
 -11   1   3       19.64       20.50      3.94 o
 -10   1   3        1.22        0.36      1.13 o
  -9   1   3        7.23        9.66      1.39 o
  -8   1   3       10.23        7.32      1.31 o
  -7   1   3       23.88       22.69      1.12 o
  -6   1   3       65.11       88.20      1.43 o
  -5   1   3      356.67      335.12      4.22 o
  -4   1   3      105.10      128.37      1.58 o
  -3   1   3      272.31      273.65      5.08 o
  -2   1   3     4909.04     4974.93     10.38 o
  -1   1   3     1664.00     1558.00     56.79 o
   0   1   3     8923.10     7783.87    112.52 o
   1   1   3      790.69      691.47     54.86 o
   2   1   3      452.93      391.52     30.85 o
   3   1   3      242.31      220.38     15.30 o
   4   1   3        0.74        3.79      1.18 o
   5   1   3      123.63      110.22      5.68 o
   6   1   3        6.94        7.51      1.29 o
   7   1   3        5.30        3.94      1.20 o
   8   1   3        2.17        2.20      1.17 o
   9   1   3       27.44       26.71      1.43 o
 -12   2   3       10.04       11.13      1.43 o
 -11   2   3        1.80        2.50      1.29 o
 -10   2   3        0.88        1.89      1.15 o
  -9   2   3       22.70       25.65      1.34 o
  -8   2   3       17.53       15.01      1.16 o
  -7   2   3      128.02      139.32      1.65 o
  -6   2   3      149.92      129.05      1.57 o
  -5   2   3       77.66      100.63      1.56 o
  -4   2   3        5.74        5.96      1.41 o
  -3   2   3     3410.10     3397.52     67.95 o
  -2   2   3       93.08       96.96      2.87 o
  -1   2   3       17.05       17.51      2.24 o
   0   2   3       19.98       19.05      1.97 o
   1   2   3     1809.20     1514.73     36.08 o
   2   2   3       28.04       28.65      2.98 o
   3   2   3       67.00       75.90      7.42 o
   4   2   3        8.00       11.87      1.25 o
   5   2   3       46.10       46.96      1.44 o
   6   2   3       59.82       60.37      5.98 o
   7   2   3       32.94       27.51      1.57 o
   8   2   3       35.51       42.47      1.31 o
   9   2   3        0.89        0.55      1.43 o
 -12   3   3        4.60        4.67      1.89 o
 -11   3   3       10.06        7.50      1.61 o
 -10   3   3       68.93       55.77      5.25 o
  -9   3   3       54.22       61.50      1.46 o
  -8   3   3        4.51        6.91      1.07 o
  -7   3   3       33.23       29.87      1.09 o
  -6   3   3     3239.13     3519.61     42.41 o
  -5   3   3       67.74       77.33      1.24 o
  -4   3   3       31.79       29.78      1.34 o
  -3   3   3      406.25      406.94     14.82 o
  -2   3   3      381.87      393.30     22.03 o
  -1   3   3      181.52      159.40     10.31 o
   0   3   3      555.38      498.50     38.61 o
   1   3   3      491.37      426.50      6.35 o
   2   3   3        0.14        0.43      1.60 o
   3   3   3       35.81       31.62      1.81 o
   4   3   3        6.77        6.59      1.02 o
   5   3   3       10.44        6.69      1.11 o
   6   3   3        0.01        1.57      1.06 o
   7   3   3       13.07       14.06      1.25 o
   8   3   3        2.85        5.32      1.37 o
 -13   4   3        0.18        0.16      1.35 o
 -12   4   3        1.15        0.96      1.25 o
 -11   4   3        2.62        3.42      1.14 o
 -10   4   3        4.08        2.37      0.99 o
  -9   4   3       53.05       54.26      2.26 o
  -8   4   3       38.80       39.47      1.19 o
  -7   4   3        9.34        6.96      1.15 o
  -6   4   3      111.71      114.94      2.23 o
  -5   4   3       33.94       32.07      1.10 o
  -4   4   3        6.94        6.03      1.09 o
  -3   4   3      115.96      120.05      5.41 o
  -2   4   3      129.41      106.65      5.47 o
  -1   4   3      351.86      298.73     21.02 o
   0   4   3       40.91       38.95      2.58 o
   1   4   3       75.14       77.07      5.86 o
   2   4   3        0.09        1.08      1.12 o
   3   4   3      178.61      175.16      8.38 o
   4   4   3        1.67        3.49      0.96 o
   5   4   3        4.65        4.29      1.03 o
   6   4   3        9.04        7.36      1.11 o
   7   4   3       11.81       11.36      1.36 o
 -13   5   3        0.16       -0.12      1.50 o
 -12   5   3       12.27       10.25      1.16 o
 -11   5   3       16.93       15.54      1.14 o
 -10   5   3       40.56       39.60      1.75 o
  -9   5   3       59.62       56.41      2.30 o
  -8   5   3       68.89       76.11      2.76 o
  -7   5   3        0.10        0.28      1.12 o
  -6   5   3      186.01      188.88      7.18 o
  -5   5   3      231.00      260.18     11.97 o
  -4   5   3      260.94      261.76     11.79 o
  -3   5   3      248.29      276.36     14.96 o
  -2   5   3      623.24      569.30     41.07 o
  -1   5   3       40.56       47.63      5.29 o
   0   5   3       19.72       12.63      1.42 o
   1   5   3        0.39        2.16      1.25 o
   2   5   3        0.03        0.81      1.00 o
   3   5   3        9.50        7.63      1.20 o
   4   5   3       12.76       11.06      1.39 o
   5   5   3        5.13        4.58      0.90 o
   6   5   3        4.73        7.35      1.11 o
 -13   6   3        0.12       -0.68      1.44 o
 -12   6   3        2.33        3.33      1.56 o
 -11   6   3        5.30        5.01      2.00 o
 -10   6   3       36.89       42.20      2.44 o
  -9   6   3       14.61       12.63      1.26 o
  -8   6   3        0.29       -0.30      1.28 o
  -7   6   3      202.78      216.85      9.08 o
  -6   6   3       68.95       60.39      2.44 o
  -5   6   3      194.23      188.10      6.66 o
  -4   6   3       32.92       31.33      1.62 o
  -3   6   3       31.74       37.93      1.53 o
  -2   6   3        4.24        6.69      1.26 o
  -1   6   3       30.60       30.13      1.29 o
   0   6   3       86.77       78.87      6.96 o
   1   6   3       71.72       64.72      4.24 o
   2   6   3       27.34       22.62      1.66 o
   3   6   3       20.58       20.10      2.06 o
   4   6   3       79.21       82.73      2.34 o
   5   6   3        0.02        2.25      1.07 o
   6   6   3        6.84        8.74      1.07 o
 -13   7   3        1.79        0.58      1.56 o
 -12   7   3        0.27        0.28      1.37 o
 -11   7   3       23.59       24.97      1.35 o
 -10   7   3        4.49        5.21      2.44 o
  -9   7   3       18.44       22.14      1.77 o
  -8   7   3       20.45       22.71      1.40 o
  -7   7   3       57.90       49.07      1.50 o
  -6   7   3      160.14      159.88      5.87 o
  -5   7   3        1.53        2.43      1.03 o
  -4   7   3      128.72      127.68      5.56 o
  -3   7   3       42.65       50.75      1.08 o
  -2   7   3        5.19        4.43      1.20 o
  -1   7   3        3.41        2.49      1.17 o
   0   7   3        4.20        4.43      1.00 o
   1   7   3       64.38       73.01      2.96 o
   2   7   3        1.57        1.67      1.14 o
   3   7   3       37.35       37.84      3.22 o
   4   7   3        6.40        6.16      1.02 o
   5   7   3        0.31        0.00      1.10 o
 -13   8   3        7.24        9.19      1.39 o
 -12   8   3        1.11        0.77      1.88 o
 -11   8   3        7.22        4.95      1.21 o
 -10   8   3       30.28       31.32      1.32 o
  -9   8   3      217.87      220.95     12.76 o
  -8   8   3      233.40      244.03      9.69 o
  -7   8   3       51.98       48.75      1.41 o
  -6   8   3      202.33      210.27      4.93 o
  -5   8   3      120.86      126.28      4.54 o
  -4   8   3       41.80       41.83      1.97 o
  -3   8   3        0.39        0.16      1.13 o
  -2   8   3       94.36       92.47      3.08 o
  -1   8   3      102.08       90.14      4.07 o
   0   8   3       74.35       79.34      2.40 o
   1   8   3       23.15       24.24      1.51 o
   2   8   3       11.57       11.94      1.07 o
   3   8   3        0.04        1.21      1.14 o
 -12   9   3        3.47        3.01      1.43 o
 -11   9   3        6.43        9.85      1.27 o
 -10   9   3        0.88        2.10      1.26 o
  -9   9   3       14.06       15.79      1.54 o
  -8   9   3        0.12        0.24      1.05 o
  -7   9   3       20.45       20.49      1.01 o
  -6   9   3       81.32       83.21      2.12 o
  -5   9   3       30.62       30.95      1.46 o
  -4   9   3       23.10       21.82      1.24 o
  -3   9   3      192.21      202.52     11.25 o
  -2   9   3       47.79       51.08      2.42 o
  -1   9   3        0.09        0.88      1.54 o
   0   9   3       28.63       26.18      2.91 o
   1   9   3       13.10        9.24      1.16 o
   2   9   3        0.37        1.70      1.14 o
 -12  10   3        6.34        9.06      2.49 o
 -11  10   3       21.39       17.98      1.34 o
 -10  10   3        4.03        5.49      1.22 o
  -9  10   3        5.88        5.81      0.98 o
  -8  10   3        0.62        0.45      1.01 o
  -7  10   3       25.52       26.63      1.50 o
  -6  10   3        0.02        1.65      0.94 o
  -5  10   3       71.98       71.24      2.82 o
  -4  10   3       48.28       47.42      1.42 o
  -3  10   3       22.05       23.78      1.15 o
  -2  10   3       36.52       38.32      2.38 o
  -1  10   3        1.51        0.85      1.09 o
   0  10   3        1.21        2.62      1.08 o
   1  10   3       16.28       16.82      2.01 o
 -11  11   3        0.15       -1.14      1.27 o
 -10  11   3        3.00        2.58      1.23 o
  -9  11   3        8.10       10.42      1.25 o
  -8  11   3        0.48        1.24      1.01 o
  -7  11   3        6.85        5.57      0.83 o
  -6  11   3        9.07        8.13      0.96 o
  -5  11   3        0.11        1.84      0.90 o
  -4  11   3        0.76        0.81      1.12 o
  -3  11   3        8.07        8.21      1.15 o
  -2  11   3        4.84        4.35      1.16 o
  -1  11   3        0.00        0.19      1.16 o
  -9  12   3        5.43        6.46      1.38 o
  -8  12   3        6.34        5.39      0.98 o
  -7  12   3        2.91        1.64      0.98 o
  -6  12   3        0.00       -0.47      0.93 o
  -5  12   3        5.07        2.58      1.10 o
  -4  12   3        0.73        2.40      1.12 o
  -3  12   3        0.29        1.65      1.55 o
   3 -13   4        2.69        1.88      0.94 o
   4 -13   4        2.50        4.79      1.34 o
   5 -13   4        7.65        8.83      0.99 o
   6 -13   4        0.21        0.68      1.03 o
   7 -13   4        0.12       -0.09      1.05 o
   0 -12   4        0.55        0.37      0.93 o
   1 -12   4        4.84        6.56      0.93 o
   2 -12   4        0.51        0.40      0.88 o
   3 -12   4       13.22       13.64      0.98 o
   4 -12   4       15.92       16.34      1.74 o
   5 -12   4        7.63        8.36      0.94 o
   6 -12   4        0.72        1.69      0.98 o
   7 -12   4        2.89        2.87      1.03 o
   8 -12   4        0.32        0.74      2.12 o
   9 -12   4        0.12       -2.55      3.22 o
  -2 -11   4        0.06        0.95      0.96 o
  -1 -11   4        9.98       10.35      0.92 o
   0 -11   4        0.57        1.41      0.89 o
   1 -11   4       34.05       39.59      1.98 o
   2 -11   4        6.57        6.23      0.95 o
   3 -11   4       27.81       27.44      1.47 o
   4 -11   4       50.16       46.26      1.27 o
   5 -11   4       23.22       22.21      1.03 o
   6 -11   4        4.47        3.81      0.97 o
   7 -11   4        3.41        3.96      0.89 o
   8 -11   4       31.82       32.62      1.34 o
   9 -11   4        4.04        4.21      1.62 o
  10 -11   4        6.20        7.85      1.39 o
  -3 -10   4       18.94       23.33      1.80 o
  -2 -10   4       10.16        9.67      0.98 o
  -1 -10   4       13.36       14.95      0.96 o
   0 -10   4       20.59       21.82      0.91 o
   1 -10   4       28.93       25.88      0.95 o
   2 -10   4        4.47        4.43      1.01 o
   3 -10   4      570.44      527.66     13.02 o
   4 -10   4        6.90        6.63      0.96 o
   5 -10   4        4.80        5.38      0.92 o
   6 -10   4       50.13       52.98      1.54 o
   7 -10   4       77.85       75.48      3.51 o
   8 -10   4        3.74        2.58      1.22 o
   9 -10   4        1.00        1.95      1.21 o
  10 -10   4       17.37       17.55      1.76 o
  -4  -9   4       18.49       20.73      2.02 o
  -3  -9   4        1.39        2.24      0.91 o
  -2  -9   4        0.21        0.66      0.93 o
  -1  -9   4       71.81       69.25      1.47 o
   0  -9   4        2.50        2.24      0.86 o
   1  -9   4       61.00       62.84      2.08 o
   2  -9   4        0.06        0.37      0.89 o
   3  -9   4       10.71       10.62      1.03 o
   4  -9   4       63.00       67.19      1.59 o
   5  -9   4       15.20       14.58      0.97 o
   6  -9   4      374.17      357.42      6.28 o
   7  -9   4      126.20      123.62      4.24 o
   8  -9   4       25.63       21.01      1.26 o
   9  -9   4        3.69        6.56      1.52 o
  10  -9   4        0.01        0.19      1.22 o
  11  -9   4        1.80        2.31      1.39 o
  -6  -8   4        3.77        2.60      1.32 o
  -5  -8   4       13.57       11.08      2.04 o
  -4  -8   4       30.22       31.94      2.04 o
  -3  -8   4       15.26       18.83      0.96 o
  -2  -8   4       57.13       52.13      1.74 o
  -1  -8   4        2.19        1.45      0.98 o
   0  -8   4       91.59       90.88      1.81 o
   1  -8   4      623.86      630.70      5.94 o
   2  -8   4        0.04        1.13      0.96 o
   3  -8   4       87.33       81.65      2.11 o
   4  -8   4       43.90       41.74      1.06 o
   5  -8   4      204.32      193.94      2.87 o
   6  -8   4      899.16      900.60     15.13 o
   7  -8   4       22.25       22.87      1.13 o
   8  -8   4        0.01       -2.47      1.23 o
   9  -8   4       34.94       39.68      1.84 o
  10  -8   4       22.40       26.22      1.37 o
  11  -8   4        3.13        0.78      1.25 o
  -7  -7   4        4.50        3.87      1.31 o
  -6  -7   4       15.30       13.58      1.32 o
  -5  -7   4        0.12        5.27      1.25 o
  -4  -7   4      161.33      163.52      4.99 o
  -3  -7   4      184.99      178.72      2.96 o
  -2  -7   4      173.23      170.65      3.69 o
  -1  -7   4       18.49       17.72      0.94 o
   0  -7   4       79.35       85.14      1.13 o
   1  -7   4       14.88       13.86      0.97 o
   2  -7   4      149.73      165.36      1.30 o
   3  -7   4      151.46      156.86      1.76 o
   4  -7   4       22.33       21.57      1.92 o
   5  -7   4       61.62       60.92      1.12 o
   6  -7   4       53.74       48.92      1.39 o
   7  -7   4       30.10       31.95      1.82 o
   8  -7   4        0.00        0.10      1.09 o
   9  -7   4       82.37       85.25      2.00 o
  10  -7   4       42.75       43.32      1.92 o
  11  -7   4        0.51        1.14      1.46 o
  -8  -6   4        0.26       -0.75      1.34 o
  -7  -6   4        1.98        0.84      1.21 o
  -6  -6   4       27.00       30.75      3.32 o
  -5  -6   4      270.03      278.65      7.02 o
  -4  -6   4       88.92       93.96      2.20 o
  -3  -6   4      117.98      111.22      2.57 o
  -2  -6   4        3.07        3.64      0.94 o
  -1  -6   4      481.48      469.56      4.79 o
   0  -6   4        0.02       -0.07      0.88 o
   1  -6   4      202.31      183.49      2.86 o
   2  -6   4       58.38       55.26      1.05 o
   3  -6   4       15.95       13.19      0.91 o
   4  -6   4       23.86       23.12      0.99 o
   5  -6   4       12.15       13.53      1.00 o
   6  -6   4       57.77       56.73      3.49 o
   7  -6   4       42.45       46.52      2.80 o
   8  -6   4       17.78       19.79      1.18 o
   9  -6   4      401.05      418.15      3.74 o
  10  -6   4        0.98        1.07      0.99 o
  11  -6   4        4.78        3.89      1.11 o
  -8  -5   4        4.86        7.36      1.33 o
  -7  -5   4        6.39        7.15      0.98 o
  -6  -5   4       12.99       12.86      1.19 o
  -5  -5   4      224.01      210.00      6.41 o
  -4  -5   4      141.35      138.06      2.67 o
  -3  -5   4      263.87      245.98      2.26 o
  -2  -5   4      242.14      239.46      2.48 o
  -1  -5   4      778.40      787.12      2.87 o
   0  -5   4     1734.96     1836.67     14.40 o
   1  -5   4        0.23        2.34      0.97 o
   2  -5   4       49.52       50.67      1.02 o
   3  -5   4      904.60      961.23      4.94 o
   4  -5   4      410.27      442.47     10.15 o
   5  -5   4       18.43       13.11      0.90 o
   6  -5   4       75.44       73.75      3.99 o
   7  -5   4        8.54        7.67      1.05 o
   8  -5   4      342.56      342.76      8.89 o
   9  -5   4        0.51        1.83      0.97 o
  10  -5   4        0.52        0.66      0.99 o
  11  -5   4        7.45        9.45      1.04 o
  -9  -4   4        2.41        2.46      1.26 o
  -8  -4   4        1.34        1.11      1.98 o
  -7  -4   4        0.81       -0.29      1.17 o
  -6  -4   4        4.96        6.49      1.21 o
  -5  -4   4       22.12       23.23      1.53 o
  -4  -4   4       41.73       38.79      1.20 o
  -3  -4   4        0.43        0.68      0.91 o
  -2  -4   4       11.49        8.36      0.91 o
  -1  -4   4      237.37      254.09      4.50 o
   0  -4   4      289.61      293.67      1.78 o
   1  -4   4      262.96      255.88      2.46 o
   2  -4   4        3.82        1.17      0.91 o
   3  -4   4        5.58        7.12      1.04 o
   4  -4   4      209.70      239.77      5.34 o
   5  -4   4       16.48       17.93      1.06 o
   6  -4   4      164.32      160.15      7.44 o
   7  -4   4      282.30      286.41     11.87 o
   8  -4   4        8.59        8.51      1.16 o
   9  -4   4       61.93       63.97      1.48 o
  10  -4   4        0.28        1.43      0.97 o
  11  -4   4        6.07        7.80      1.05 o
 -10  -3   4        5.80        5.10      1.34 o
  -9  -3   4        9.16        8.83      1.30 o
  -8  -3   4        0.58       -0.17      2.04 o
  -7  -3   4      132.79      133.32     11.25 o
  -6  -3   4        4.26        2.92      1.29 o
  -5  -3   4        4.22        6.75      0.98 o
  -4  -3   4       16.32       14.64      0.95 o
  -3  -3   4      150.27      150.79      1.96 o
  -2  -3   4     3371.90     3686.18     27.88 o
  -1  -3   4      573.26      584.72      5.07 o
   0  -3   4        1.15        1.41      0.87 o
   1  -3   4      443.68      485.94      7.26 o
   2  -3   4     1379.07     1409.07     11.37 o
   3  -3   4     1107.27     1252.50     21.73 o
   4  -3   4     1485.54     1572.31     55.52 o
   5  -3   4       85.21       89.31      4.09 o
   6  -3   4       35.55       32.00      1.07 o
   7  -3   4      422.51      414.54     11.78 o
   8  -3   4        8.10        7.56      1.01 o
   9  -3   4       22.47       23.55      1.00 o
  10  -3   4        9.27       12.63      0.99 o
  11  -3   4        0.75        0.95      1.05 o
 -10  -2   4        9.17       11.56      1.43 o
  -9  -2   4        0.83        0.20      1.16 o
  -8  -2   4       33.89       39.74      1.32 o
  -7  -2   4       71.21       67.79      1.53 o
  -6  -2   4      299.33      274.53     13.74 o
  -5  -2   4        5.63        5.65      1.00 o
  -4  -2   4      217.30      241.44      1.71 o
  -3  -2   4      133.31      131.00      1.47 o
  -2  -2   4      704.22      706.51      3.13 o
  -1  -2   4      180.77      173.52      1.40 o
   0  -2   4       56.37       43.49      1.13 o
   1  -2   4      517.47      489.17      3.91 o
   2  -2   4      305.62      294.66      5.75 o
   3  -2   4      431.26      472.53     14.01 o
   4  -2   4      224.54      232.99     11.81 o
   5  -2   4       65.00       51.71      2.42 o
   6  -2   4       69.76       69.60      3.45 o
   7  -2   4      509.64      505.66     23.52 o
   8  -2   4       21.65       19.79      1.04 o
   9  -2   4       59.50       64.05      2.52 o
  10  -2   4        0.03        1.16      1.16 o
 -11  -1   4        5.18        4.68      1.31 o
 -10  -1   4        0.41        1.01      2.50 o
  -9  -1   4        0.00        1.20      1.50 o
  -8  -1   4      141.31      141.68      7.18 o
  -7  -1   4        4.02        5.01      1.31 o
  -6  -1   4      139.50      151.92      1.89 o
  -5  -1   4      333.26      343.42      6.63 o
  -4  -1   4        0.01        0.42      0.99 o
  -3  -1   4      502.10      511.56      2.98 o
  -2  -1   4      156.58      148.11      1.56 o
  -1  -1   4      815.79      844.90      7.93 o
   0  -1   4     2054.13     2116.43     33.00 o
   1  -1   4      819.01      893.33     19.33 o
   2  -1   4      199.07      220.17      5.17 o
   3  -1   4      466.91      440.69     23.00 o
   4  -1   4        8.64        5.18      1.07 o
   5  -1   4      307.20      290.76     14.40 o
   6  -1   4      193.45      188.69      8.34 o
   7  -1   4      423.29      413.55     18.54 o
   8  -1   4        0.22        0.04      1.26 o
   9  -1   4        9.97       11.92      1.18 o
  10  -1   4       20.29       23.70      1.28 o
 -11   0   4        4.07        5.27      1.27 o
 -10   0   4        0.65        3.10      1.19 o
  -9   0   4       24.07       21.65      1.96 o
  -8   0   4       16.90       19.51      1.19 o
  -7   0   4        5.53        5.32      1.13 o
  -6   0   4       35.47       26.63      1.16 o
  -5   0   4      174.45      170.32      1.63 o
  -4   0   4       44.78       38.33      3.09 o
  -3   0   4      728.63      686.73      3.28 o
  -2   0   4     3618.00     3689.18     57.29 o
  -1   0   4     4005.11     4171.14     88.57 o
   0   0   4      452.04      429.33     13.06 o
   1   0   4      476.55      421.67     16.99 o
   2   0   4     2084.71     1965.87    127.06 o
   3   0   4       32.16       33.38      1.89 o
   4   0   4      151.94      142.36     10.71 o
   5   0   4       20.68       20.09      1.23 o
   6   0   4      174.47      163.26      7.54 o
   7   0   4        1.71        3.47      1.23 o
   8   0   4        6.81        8.07      1.19 o
   9   0   4       13.70       13.55      1.24 o
 -12   1   4        0.82        1.28      1.40 o
 -11   1   4        0.79        1.51      1.23 o
 -10   1   4       21.52       22.79      1.18 o
  -9   1   4      128.87      132.21      1.94 o
  -8   1   4       59.49       66.22      1.35 o
  -7   1   4        2.60        3.18      1.03 o
  -6   1   4        2.00        3.53      1.00 o
  -5   1   4      226.13      234.40      1.76 o
  -4   1   4     1671.04     1792.84      4.18 o
  -3   1   4       50.24       45.48      1.72 o
  -2   1   4     7016.12     6744.29    266.51 o
  -1   1   4     4107.12     4094.29    175.61 o
   0   1   4      193.16      188.69      2.69 o
   1   1   4       30.62       31.58      2.36 o
   2   1   4       58.90       55.97      3.99 o
   3   1   4       23.06       25.69      2.08 o
   4   1   4      153.42      138.32      6.92 o
   5   1   4        0.59        1.89      1.14 o
   6   1   4       53.54       54.83      2.28 o
   7   1   4        0.01        0.73      1.45 o
   8   1   4       24.53       26.14      2.17 o
   9   1   4        8.88       10.08      1.38 o
 -12   2   4        1.33        1.03      1.59 o
 -11   2   4        8.20        7.21      1.52 o
 -10   2   4       58.80       55.04      1.79 o
  -9   2   4        2.91        3.36      1.55 o
  -8   2   4       48.06       49.35      1.23 o
  -7   2   4      188.13      185.06      1.71 o
  -6   2   4      761.63      791.64      6.36 o
  -5   2   4     1418.98     1600.61     18.23 o
  -4   2   4     1301.15     1377.95     16.05 o
  -3   2   4      175.46      167.58      4.46 o
  -2   2   4      304.56      295.75     18.71 o
  -1   2   4     1461.63     1276.69     86.68 o
   0   2   4     1156.91      961.57     50.24 o
   1   2   4        1.06        0.41      2.57 o
   2   2   4      152.86      150.61     10.95 o
   3   2   4      221.32      220.22     13.33 o
   4   2   4       77.25       79.63      4.27 o
   5   2   4       12.91       12.32      1.24 o
   6   2   4       30.78       31.21      1.70 o
   7   2   4       16.02       16.44      1.21 o
   8   2   4       61.80       69.21      3.03 o
 -12   3   4        2.79        2.39      1.22 o
 -11   3   4        2.93        2.14      1.06 o
 -10   3   4       19.56       16.29      1.25 o
  -9   3   4       98.84       91.20      1.44 o
  -8   3   4       18.52       19.12      1.29 o
  -7   3   4        5.07        6.62      1.19 o
  -6   3   4       11.62        7.50      1.05 o
  -5   3   4      955.21      928.11     13.50 o
  -4   3   4        2.15        5.76      1.19 o
  -3   3   4      176.69      180.17      5.85 o
  -2   3   4      397.89      381.54     20.97 o
  -1   3   4      231.47      210.96     21.88 o
   0   3   4        3.82        4.53      1.41 o
   1   3   4       98.96       91.86      1.87 o
   2   3   4       16.68       12.98      1.60 o
   3   3   4       32.84       37.32      1.50 o
   4   3   4       45.30       44.39      3.70 o
   5   3   4       54.43       53.98      3.39 o
   6   3   4        0.00        1.29      1.07 o
   7   3   4       18.39       19.64      1.14 o
   8   3   4       18.27       18.68      1.25 o
 -13   4   4        8.80        9.13      1.35 o
 -12   4   4       32.41       30.20      1.43 o
 -11   4   4        0.19        0.87      1.14 o
 -10   4   4       80.15       77.83      1.49 o
  -9   4   4       58.10       60.77      1.40 o
  -8   4   4       50.04       54.43      1.40 o
  -7   4   4      135.02      151.06      3.06 o
  -6   4   4       13.69        9.81      1.53 o
  -5   4   4      183.85      181.09      7.93 o
  -4   4   4      687.77      627.65     34.73 o
  -3   4   4      604.52      553.98     36.20 o
  -2   4   4      261.15      269.91     18.17 o
  -1   4   4      404.60      383.40     28.67 o
   0   4   4        2.63        3.72      1.28 o
   1   4   4        5.34        3.52      1.15 o
   2   4   4        2.33        2.70      1.54 o
   3   4   4        9.14        8.81      0.91 o
   4   4   4       21.64       15.69      1.01 o
   5   4   4        5.37        5.90      0.98 o
   6   4   4        8.27       12.67      1.08 o
   7   4   4        0.10        1.65      1.20 o
 -13   5   4       10.12       14.56      1.39 o
 -12   5   4       29.20       27.15      2.07 o
 -11   5   4       10.98       10.54      1.30 o
 -10   5   4        0.28        0.72      1.00 o
  -9   5   4        1.57        2.88      1.00 o
  -8   5   4       18.41       16.95      1.10 o
  -7   5   4      140.52      141.08      4.56 o
  -6   5   4      378.96      364.73     12.74 o
  -5   5   4       54.78       54.92      3.06 o
  -4   5   4       55.61       52.91      2.58 o
  -3   5   4      275.46      248.20     18.65 o
  -2   5   4      739.49      687.67     40.50 o
  -1   5   4        3.61        3.23      1.20 o
   0   5   4       84.71       89.89      5.19 o
   1   5   4      189.15      182.71      9.72 o
   2   5   4        4.18        3.12      1.07 o
   3   5   4      132.40      122.35      5.04 o
   4   5   4        4.74        4.15      0.90 o
   5   5   4        7.42        7.91      1.01 o
   6   5   4        0.51        0.78      1.09 o
 -13   6   4       14.39       12.23      1.92 o
 -12   6   4       11.73       12.77      1.89 o
 -11   6   4        0.00       -0.61      1.23 o
 -10   6   4        3.10        2.96      1.18 o
  -9   6   4       70.16       72.95      3.26 o
  -8   6   4       58.94       62.47      3.42 o
  -7   6   4       41.00       36.75      2.24 o
  -6   6   4      122.39      122.43      5.95 o
  -5   6   4      236.35      224.93     10.14 o
  -4   6   4       19.52       16.03      1.42 o
  -3   6   4      209.89      196.08      9.47 o
  -2   6   4       11.31       12.46      2.16 o
  -1   6   4        0.40        2.93      1.72 o
   0   6   4        3.65        5.96      1.15 o
   1   6   4        0.02        2.65      1.11 o
   2   6   4       10.25        7.85      1.11 o
   3   6   4       61.12       59.78      3.66 o
   4   6   4       16.45       15.44      1.05 o
   5   6   4        2.49        3.05      1.06 o
 -13   7   4        2.64        2.41      1.84 o
 -12   7   4       27.10       26.18      1.34 o
 -11   7   4        0.77        3.19      1.60 o
 -10   7   4        0.03        1.40      1.20 o
  -9   7   4        1.62        0.04      1.24 o
  -8   7   4       27.78       32.21      2.34 o
  -7   7   4      223.76      227.11      9.24 o
  -6   7   4      394.55      402.25     16.80 o
  -5   7   4       62.77       56.76      1.63 o
  -4   7   4      276.69      251.13     15.65 o
  -3   7   4       34.98       36.82      1.46 o
  -2   7   4       95.11       96.59      6.21 o
  -1   7   4        0.01       -0.02      1.14 o
   0   7   4        8.01        6.55      1.20 o
   1   7   4       60.23       56.33      1.34 o
   2   7   4        9.12       10.10      1.19 o
   3   7   4       10.89        9.36      1.17 o
   4   7   4        2.66        0.68      1.04 o
 -13   8   4       11.78       14.05      1.95 o
 -12   8   4        6.20        4.30      1.29 o
 -11   8   4       16.41       15.93      1.27 o
 -10   8   4        0.00       -0.97      2.00 o
  -9   8   4       70.52       71.88      1.48 o
  -8   8   4      367.65      388.18     15.46 o
  -7   8   4       28.76       28.91      1.06 o
  -6   8   4        9.81        9.88      0.86 o
  -5   8   4       43.26       41.19      1.23 o
  -4   8   4       71.10       64.16      1.23 o
  -3   8   4        0.79        1.64      1.11 o
  -2   8   4      100.25      108.17      4.01 o
  -1   8   4        6.44        9.06      1.18 o
   0   8   4       32.90       39.18      1.67 o
   1   8   4       61.20       62.04      2.79 o
   2   8   4        2.57        2.60      1.16 o
   3   8   4        9.30        8.20      0.96 o
 -12   9   4        1.39        2.18      1.28 o
 -11   9   4        6.77        6.75      1.25 o
 -10   9   4        1.43        1.83      1.23 o
  -9   9   4       45.38       52.81      1.34 o
  -8   9   4       12.50       13.39      1.04 o
  -7   9   4        6.16        6.16      1.16 o
  -6   9   4       54.18       50.12      1.74 o
  -5   9   4       70.45       66.27      1.97 o
  -4   9   4       16.65       20.35      1.15 o
  -3   9   4      171.68      168.12      6.00 o
  -2   9   4        0.21        0.21      1.06 o
  -1   9   4        0.05        2.07      1.09 o
   0   9   4       18.37       19.71      1.35 o
   1   9   4        6.37        4.01      1.15 o
   2   9   4        9.21        9.71      1.36 o
 -12  10   4        2.59        2.69      1.25 o
 -11  10   4       12.68       11.88      2.00 o
 -10  10   4        5.87        7.24      1.25 o
  -9  10   4       21.08       23.11      1.20 o
  -8  10   4       28.26       29.40      1.05 o
  -7  10   4        0.06        0.71      0.81 o
  -6  10   4        2.76        1.93      1.10 o
  -5  10   4        4.79        4.14      1.22 o
  -4  10   4        0.66        0.96      1.10 o
  -3  10   4       46.96       44.15      1.28 o
  -2  10   4        7.50        8.78      1.64 o
  -1  10   4       41.54       40.80      3.70 o
   0  10   4        5.69        5.18      1.34 o
 -11  11   4        6.58        7.56      1.31 o
 -10  11   4        0.00        1.69      1.21 o
  -9  11   4        3.05        2.56      1.08 o
  -8  11   4       23.19       25.24      1.81 o
  -7  11   4        7.94        8.48      1.20 o
  -6  11   4        1.33        2.61      1.88 o
  -5  11   4        0.57        0.12      1.12 o
  -4  11   4        5.98        8.02      1.43 o
  -3  11   4       16.34       14.57      1.14 o
  -2  11   4        0.68        2.73      1.10 o
  -9  12   4        0.67        2.10      1.06 o
  -8  12   4        0.14       -0.18      1.22 o
  -7  12   4        0.61       -0.09      1.12 o
  -6  12   4        4.88        3.87      1.27 o
  -5  12   4        1.04        3.38      1.15 o
   4 -13   5        1.37        1.29      0.94 o
   5 -13   5        6.53        6.46      1.20 o
   6 -13   5        0.94       -0.50      1.38 o
   0 -12   5        0.31       -0.05      1.01 o
   1 -12   5        8.64        7.94      1.14 o
   2 -12   5        0.04        1.66      0.91 o
   3 -12   5       16.08       17.51      1.12 o
   4 -12   5        1.22        1.52      0.90 o
   5 -12   5       41.58       41.73      1.76 o
   6 -12   5        0.86        1.29      0.97 o
   7 -12   5        1.01        1.78      0.87 o
   8 -12   5        4.85        5.88      1.18 o
  -2 -11   5       15.85       19.42      1.29 o
  -1 -11   5        0.49        1.31      1.06 o
   0 -11   5       22.97       25.56      0.94 o
   1 -11   5       15.93       16.19      0.98 o
   2 -11   5        8.87        9.48      0.91 o
   3 -11   5        4.97        6.81      1.09 o
   4 -11   5       20.12       19.01      0.94 o
   5 -11   5        9.78       12.20      1.15 o
   6 -11   5       32.69       33.91      1.03 o
   7 -11   5        0.06       -0.71      1.02 o
   8 -11   5        0.01       -1.75      1.73 o
   9 -11   5        1.44        2.82      1.23 o
  -3 -10   5        2.17        2.89      0.98 o
  -2 -10   5        1.14        1.87      0.92 o
  -1 -10   5        2.33        2.48      0.91 o
   0 -10   5        1.28        1.66      0.88 o
   1 -10   5       47.82       39.59      1.93 o
   2 -10   5       67.98       65.28      2.11 o
   3 -10   5        9.13        8.23      1.65 o
   4 -10   5        7.01        7.76      0.80 o
   5 -10   5        6.63        7.46      0.93 o
   6 -10   5      164.75      166.04      3.20 o
   7 -10   5        5.13        4.50      1.02 o
   8 -10   5       13.10       16.93      2.03 o
   9 -10   5        0.56        1.07      1.23 o
  10 -10   5        2.69        3.54      2.41 o
  -5  -9   5        1.81        3.94      1.31 o
  -4  -9   5        6.33        7.87      1.05 o
  -3  -9   5        7.99        8.91      0.94 o
  -2  -9   5        5.43        5.04      0.95 o
  -1  -9   5       17.89       18.17      0.94 o
   0  -9   5        5.21        4.09      0.88 o
   1  -9   5       49.94       45.17      1.14 o
   2  -9   5       58.30       59.29      1.28 o
   3  -9   5      226.60      225.41      2.67 o
   4  -9   5       14.13       15.46      1.09 o
   5  -9   5        3.10        2.62      0.88 o
   6  -9   5       92.69       82.41      1.27 o
   7  -9   5       61.92       62.52      1.69 o
   8  -9   5       13.58       13.98      1.10 o
   9  -9   5        0.08        1.65      1.24 o
  10  -9   5        1.93        1.18      1.25 o
  -6  -8   5        1.19        1.41      1.60 o
  -5  -8   5        9.21       10.23      1.04 o
  -4  -8   5        2.69        2.80      0.96 o
  -3  -8   5        0.57        1.22      0.89 o
  -2  -8   5        0.39        0.84      0.86 o
  -1  -8   5       97.97      100.29      1.14 o
   0  -8   5        5.13        5.71      0.86 o
   1  -8   5      368.85      353.64      3.10 o
   2  -8   5       56.45       52.77      1.01 o
   3  -8   5      278.10      288.93      3.47 o
   4  -8   5      135.86      129.05      1.75 o
   5  -8   5       19.08       19.80      1.34 o
   6  -8   5      239.42      231.83      6.22 o
   7  -8   5       30.87       35.32      1.81 o
   8  -8   5       11.07       12.17      1.09 o
   9  -8   5        4.53        3.91      1.11 o
  10  -8   5        0.62        1.04      1.24 o
  11  -8   5        1.90        3.89      2.26 o
  -7  -7   5       10.29       13.29      1.91 o
  -6  -7   5        2.26        2.26      1.45 o
  -5  -7   5       11.37       12.32      1.27 o
  -4  -7   5       38.88       40.09      1.07 o
  -3  -7   5       49.00       46.82      1.07 o
  -2  -7   5      117.60      126.18      1.43 o
  -1  -7   5        0.28        0.44      1.08 o
   0  -7   5      300.57      284.89      2.93 o
   1  -7   5        3.34        0.33      1.05 o
   2  -7   5      252.44      253.60      3.58 o
   3  -7   5       75.43       77.77      1.13 o
   4  -7   5        0.65        2.97      1.46 o
   5  -7   5        0.16       -0.48      0.92 o
   6  -7   5       46.53       48.13      1.55 o
   7  -7   5       10.92       10.27      1.02 o
   8  -7   5        0.09        0.27      1.14 o
   9  -7   5        0.87        0.14      0.99 o
  10  -7   5       36.31       36.47      1.18 o
  11  -7   5        0.46        1.07      1.15 o
  -8  -6   5        0.01        1.69      1.35 o
  -7  -6   5       10.75       13.40      1.26 o
  -6  -6   5        1.56        2.74      1.17 o
  -5  -6   5      176.70      179.83      3.99 o
  -4  -6   5      355.49      360.00      3.88 o
  -3  -6   5        3.02        2.45      0.90 o
  -2  -6   5        1.51        1.13      0.89 o
  -1  -6   5       12.94       11.90      0.89 o
   0  -6   5        1.00        1.78      0.87 o
   1  -6   5      253.96      247.30      2.71 o
   2  -6   5        0.02        1.32      1.09 o
   3  -6   5      139.94      132.23      1.61 o
   4  -6   5      153.12      168.45      2.50 o
   5  -6   5       47.09       52.63      2.50 o
   6  -6   5       93.29       89.51      2.85 o
   7  -6   5        0.22        0.86      0.97 o
   8  -6   5       31.26       32.27      1.08 o
   9  -6   5       26.05       22.69      1.05 o
  10  -6   5        2.27        2.23      0.97 o
  11  -6   5        4.54        5.36      1.07 o
  -8  -5   5       42.20       44.03      4.64 o
  -7  -5   5        0.96        1.49      1.14 o
  -6  -5   5      165.66      166.78     13.63 o
  -5  -5   5       41.21       38.93      1.20 o
  -4  -5   5      111.76      113.79      1.78 o
  -3  -5   5        4.48        3.81      0.90 o
  -2  -5   5       22.15       27.31      0.83 o
  -1  -5   5      453.27      449.92      2.74 o
   0  -5   5       25.88       26.24      1.90 o
   1  -5   5     1108.93     1143.19      8.73 o
   2  -5   5        8.83       11.68      0.86 o
   3  -5   5      178.65      179.64      1.96 o
   4  -5   5      147.67      168.54      3.55 o
   5  -5   5       38.84       39.75      1.23 o
   6  -5   5       46.25       42.89      1.78 o
   7  -5   5        0.47        2.14      1.47 o
   8  -5   5       21.97       25.29      1.06 o
   9  -5   5       26.65       26.58      1.04 o
  10  -5   5        0.94        1.26      0.99 o
  11  -5   5        0.05        1.00      0.99 o
  -9  -4   5        0.09        3.42      1.24 o
  -8  -4   5       89.86       84.79      7.18 o
  -7  -4   5        0.46        2.06      1.17 o
  -6  -4   5        0.15        3.55      1.72 o
  -5  -4   5       15.93       22.89      1.13 o
  -4  -4   5       59.91       68.18      1.77 o
  -3  -4   5      166.86      160.72      1.29 o
  -2  -4   5      520.57      596.68      2.41 o
  -1  -4   5      525.50      515.81      8.82 o
   0  -4   5       39.68       36.30      0.89 o
   1  -4   5        0.49        1.06      0.80 o
   2  -4   5        0.01        1.20      0.91 o
   3  -4   5     1070.96     1081.68     20.29 o
   4  -4   5      719.50      734.01     19.12 o
   5  -4   5       29.49       28.52      1.43 o
   6  -4   5       25.85       22.82      1.49 o
   7  -4   5        0.75       -0.81      0.94 o
   8  -4   5        4.26        7.70      1.19 o
   9  -4   5       22.18       24.20      1.10 o
  10  -4   5        9.41       11.43      0.98 o
 -10  -3   5       22.96       26.32      2.86 o
  -9  -3   5        0.68        1.00      1.29 o
  -8  -3   5       23.23       23.66      1.28 o
  -7  -3   5       52.17       53.18      4.71 o
  -6  -3   5       11.23       11.07      1.52 o
  -5  -3   5      133.24      127.08      1.32 o
  -4  -3   5        1.14        2.70      1.00 o
  -3  -3   5        4.99       12.47      0.86 o
  -2  -3   5     1556.85     1709.60     17.44 o
  -1  -3   5       10.00        5.65      0.83 o
   0  -3   5        4.28        3.67      1.23 o
   1  -3   5      461.27      473.86      5.24 o
   2  -3   5     2592.58     2859.19     46.22 o
   3  -3   5       91.07       96.67      2.43 o
   4  -3   5       25.83       27.36      0.99 o
   5  -3   5       72.23       66.63      3.54 o
   6  -3   5       22.74       22.58      1.57 o
   7  -3   5      142.12      136.86      6.31 o
   8  -3   5        6.26        6.61      1.00 o
   9  -3   5        1.10        0.39      0.97 o
  10  -3   5        0.57        1.45      1.05 o
 -11  -2   5        4.16        2.36      1.34 o
 -10  -2   5        9.42       10.74      1.32 o
  -9  -2   5        1.52        3.72      1.16 o
  -8  -2   5       14.66       19.59      1.26 o
  -7  -2   5      299.53      322.82     12.96 o
  -6  -2   5      758.31      770.18      4.74 o
  -5  -2   5       62.74       53.67      1.34 o
  -4  -2   5       50.26       48.10      1.17 o
  -3  -2   5      268.96      269.38      1.75 o
  -2  -2   5       19.45       25.17      0.82 o
  -1  -2   5        1.50        5.65      2.04 o
   0  -2   5      397.22      395.49      4.90 o
   1  -2   5     3043.09     3170.84     52.32 o
   2  -2   5       18.91       18.18      1.00 o
   3  -2   5       20.49       31.75      1.45 o
   4  -2   5       15.71       17.45      1.46 o
   5  -2   5       27.82       30.01      1.49 o
   6  -2   5      116.62      125.22      3.60 o
   7  -2   5        5.90        7.35      0.94 o
   8  -2   5        4.13        3.30      0.93 o
   9  -2   5        3.56        3.93      1.13 o
  10  -2   5        0.53        0.59      1.15 o
 -11  -1   5        4.06        4.88      1.54 o
 -10  -1   5        0.30        2.00      1.21 o
  -9  -1   5        6.32        6.50      1.16 o
  -8  -1   5        6.43        7.82      1.35 o
  -7  -1   5       49.34       46.25      1.49 o
  -6  -1   5      236.27      220.94      1.83 o
  -5  -1   5       66.10       76.85      5.93 o
  -4  -1   5      624.43      654.11     12.43 o
  -3  -1   5       79.77       96.75      1.66 o
  -2  -1   5        2.01        1.81      0.89 o
  -1  -1   5      325.23      348.80      5.15 o
   0  -1   5      832.10      877.52     11.50 o
   1  -1   5        0.50        0.74      0.91 o
   2  -1   5     5776.91     6005.02    271.75 o
   3  -1   5      322.02      304.26     15.40 o
   4  -1   5        6.63        8.08      1.10 o
   5  -1   5      400.49      375.96     21.18 o
   6  -1   5      210.98      210.19     11.17 o
   7  -1   5       67.70       60.90      3.34 o
   8  -1   5        6.97        6.77      1.17 o
   9  -1   5        1.57        1.71      1.14 o
 -12   0   5        4.31        4.45      1.34 o
 -11   0   5        4.56        6.55      2.06 o
 -10   0   5        0.54        0.04      1.19 o
  -9   0   5      153.35      159.83      4.16 o
  -8   0   5      682.78      671.23      6.46 o
  -7   0   5       31.29       30.67      1.17 o
  -6   0   5      387.30      393.35      3.12 o
  -5   0   5      140.27      160.69      1.83 o
  -4   0   5      489.38      518.15      2.57 o
  -3   0   5       56.21       58.24      1.43 o
  -2   0   5      341.66      330.74      8.79 o
  -1   0   5       43.03       42.43      1.23 o
   0   0   5      155.33      148.58      4.78 o
   1   0   5        1.42        1.59      1.33 o
   2   0   5      216.46      208.68     11.61 o
   3   0   5      164.98      162.36      9.97 o
   4   0   5      318.76      297.46     17.55 o
   5   0   5       27.80       28.14      1.37 o
   6   0   5      186.71      174.09      9.17 o
   7   0   5        4.52        4.38      1.15 o
   8   0   5        0.75        2.10      1.17 o
   9   0   5        3.05        4.42      1.20 o
 -12   1   5        2.81        1.30      2.00 o
 -11   1   5        3.64        7.44      1.44 o
 -10   1   5       51.54       55.38      3.48 o
  -9   1   5       75.77       78.29      2.02 o
  -8   1   5       68.27       72.00      1.52 o
  -7   1   5       85.85       91.82      1.42 o
  -6   1   5      152.68      168.71      1.52 o
  -5   1   5       17.25       17.82      1.09 o
  -4   1   5     1506.73     1583.35     11.79 o
  -3   1   5      134.83      116.66      3.94 o
  -2   1   5      222.56      196.17      6.54 o
  -1   1   5     1979.83     1904.04     94.87 o
   0   1   5     1256.07     1127.09     58.01 o
   1   1   5     1542.22     1442.39     87.56 o
   2   1   5        9.67       11.58      1.52 o
   3   1   5       18.79       20.48      1.69 o
   4   1   5       26.26       22.93      2.02 o
   5   1   5      238.34      221.34     11.66 o
   6   1   5       44.14       43.71      1.76 o
   7   1   5        1.68        1.80      1.23 o
   8   1   5        1.84        2.57      1.27 o
 -12   2   5        0.01        0.33      1.12 o
 -11   2   5        1.33        0.71      1.04 o
 -10   2   5       43.27       43.13      1.22 o
  -9   2   5        2.01        3.28      1.07 o
  -8   2   5       54.35       61.04      2.43 o
  -7   2   5      102.03      108.73      1.98 o
  -6   2   5        0.30        1.87      0.95 o
  -5   2   5     1341.07     1344.41     11.86 o
  -4   2   5       82.26       79.75      3.30 o
  -3   2   5        0.29        0.64      1.37 o
  -2   2   5      211.92      192.50     10.63 o
  -1   2   5     1359.33     1309.53     92.78 o
   0   2   5        8.15        9.83      1.70 o
   1   2   5      204.70      207.49     10.40 o
   2   2   5      198.06      202.59     10.83 o
   3   2   5      111.85      102.70      6.46 o
   4   2   5        3.43        4.52      1.22 o
   5   2   5       37.65       36.65      1.29 o
   6   2   5       18.89       16.78      1.23 o
   7   2   5       13.41       13.96      1.24 o
   8   2   5        4.71        3.87      1.75 o
 -12   3   5        1.48        2.04      1.23 o
 -11   3   5       14.15       11.64      1.17 o
 -10   3   5       14.97       15.92      1.25 o
  -9   3   5       44.84       38.56      1.18 o
  -8   3   5       71.18       74.09      2.06 o
  -7   3   5       92.92       92.18      1.40 o
  -6   3   5      228.25      212.61      3.28 o
  -5   3   5     1481.92     1557.82     33.70 o
  -4   3   5      470.20      451.92     12.80 o
  -3   3   5       28.77       28.43      1.60 o
  -2   3   5      989.77      901.18     80.05 o
  -1   3   5      111.90      106.39      9.77 o
   0   3   5        0.29        3.28      1.56 o
   1   3   5       44.11       48.61      5.44 o
   2   3   5      212.65      218.04     13.33 o
   3   3   5        2.97        3.54      1.00 o
   4   3   5        4.87        4.77      1.09 o
   5   3   5        0.80        1.03      1.12 o
   6   3   5        0.47        3.55      1.75 o
   7   3   5        0.01        0.80      1.07 o
 -13   4   5        0.95        1.60      1.31 o
 -12   4   5        0.41       -0.42      1.26 o
 -11   4   5        0.15        0.23      1.13 o
 -10   4   5        7.13        8.78      1.15 o
  -9   4   5        2.28        4.80      1.13 o
  -8   4   5        7.64        7.71      1.13 o
  -7   4   5        0.17        0.88      1.09 o
  -6   4   5       13.59       16.54      1.20 o
  -5   4   5      104.40       99.30      4.84 o
  -4   4   5       92.53       98.71      5.23 o
  -3   4   5       87.79       86.10      5.02 o
  -2   4   5       14.66       16.96      1.22 o
  -1   4   5      401.55      378.08     25.43 o
   0   4   5       81.67       69.46      5.32 o
   1   4   5       43.73       47.47      3.12 o
   2   4   5        1.11        0.00      1.24 o
   3   4   5      125.27      130.95      5.48 o
   4   4   5       76.32       71.32      2.27 o
   5   4   5        1.75        1.20      1.17 o
   6   4   5       10.25        8.87      1.09 o
 -13   5   5        0.83        1.76      1.36 o
 -12   5   5       24.42       19.27      1.51 o
 -11   5   5       11.35        9.51      1.23 o
 -10   5   5        1.23        0.87      1.27 o
  -9   5   5        7.50        9.05      1.23 o
  -8   5   5      109.88      103.61      3.42 o
  -7   5   5       50.40       51.45      1.69 o
  -6   5   5       90.90       88.97      4.77 o
  -5   5   5       18.09       16.53      1.27 o
  -4   5   5       53.63       56.20      3.00 o
  -3   5   5      148.90      149.26     10.17 o
  -2   5   5       39.32       37.08      2.05 o
  -1   5   5       68.94       72.21      5.33 o
   0   5   5        0.61        1.28      1.73 o
   1   5   5        0.11        0.82      1.20 o
   2   5   5        0.24       -0.28      1.09 o
   3   5   5        9.35        6.19      1.03 o
   4   5   5        6.08        8.00      0.97 o
   5   5   5        3.94        2.79      1.05 o
 -13   6   5        7.20        7.82      1.57 o
 -12   6   5        8.73        9.99      1.63 o
 -11   6   5        6.75        8.73      1.61 o
 -10   6   5        7.78        9.57      1.34 o
  -9   6   5        6.59        8.30      1.21 o
  -8   6   5        0.05        0.39      1.16 o
  -7   6   5       20.90       21.55      1.74 o
  -6   6   5      124.44      111.92      7.86 o
  -5   6   5        5.70        6.04      1.16 o
  -4   6   5       35.44       36.27      3.37 o
  -3   6   5      212.17      205.93     11.10 o
  -2   6   5       98.68       99.23      3.53 o
  -1   6   5        0.04       -1.81      1.80 o
   0   6   5       40.72       39.41      1.33 o
   1   6   5        9.11        8.94      1.10 o
   2   6   5        0.13        2.18      1.30 o
   3   6   5       32.21       25.99      2.00 o
   4   6   5        3.86        5.36      0.98 o
   5   6   5        0.08       -0.15      1.09 o
 -13   7   5        0.87        1.06      1.84 o
 -12   7   5        3.85        5.90      1.73 o
 -11   7   5        8.45        7.17      1.87 o
 -10   7   5       39.52       35.79      2.61 o
  -9   7   5        0.67        1.11      1.27 o
  -8   7   5       99.83       93.29      7.03 o
  -7   7   5       46.92       44.16      2.89 o
  -6   7   5        0.78        1.99      0.98 o
  -5   7   5        2.25        2.55      1.26 o
  -4   7   5        1.30        1.19      1.11 o
  -3   7   5       80.66       77.97      2.55 o
  -2   7   5       21.78       21.97      1.29 o
  -1   7   5        4.61        6.36      1.24 o
   0   7   5       44.95       48.44      1.23 o
   1   7   5        4.26        2.91      1.07 o
   2   7   5        0.14        1.01      1.14 o
   3   7   5        0.39        1.43      0.99 o
 -12   8   5        2.54        1.87      1.79 o
 -11   8   5        8.38        6.98      1.76 o
 -10   8   5       28.92       24.39      1.92 o
  -9   8   5       14.21       13.87      1.11 o
  -8   8   5        0.61        2.23      1.19 o
  -7   8   5       42.31       42.51      3.51 o
  -6   8   5       70.29       58.65      2.53 o
  -5   8   5       32.06       30.37      1.21 o
  -4   8   5        8.62       10.28      1.28 o
  -3   8   5       22.34       23.08      1.53 o
  -2   8   5       11.13       10.85      1.31 o
  -1   8   5       16.45       15.45      1.21 o
   0   8   5       32.79       28.26      1.19 o
   1   8   5       28.14       30.70      1.18 o
   2   8   5        6.78        7.52      1.20 o
 -12   9   5       14.70       16.05      1.98 o
 -11   9   5       13.17       13.59      1.79 o
 -10   9   5        2.33        0.46      1.79 o
  -9   9   5        5.14        4.82      1.20 o
  -8   9   5        0.01        1.49      1.23 o
  -7   9   5       20.13       21.78      1.04 o
  -6   9   5       15.24       16.41      1.57 o
  -5   9   5       26.81       25.62      1.16 o
  -4   9   5       51.40       49.06      2.40 o
  -3   9   5        0.58        1.49      1.05 o
  -2   9   5       19.61       20.24      1.39 o
  -1   9   5       12.16       12.29      1.12 o
   0   9   5       27.04       29.36      2.31 o
   1   9   5        8.95        8.20      1.21 o
 -11  10   5        0.01        0.97      1.89 o
 -10  10   5       17.38       17.78      1.84 o
  -9  10   5        0.00        0.03      1.25 o
  -8  10   5       70.50       61.17      1.52 o
  -7  10   5       53.57       51.78      1.27 o
  -6  10   5       77.27       71.96      1.21 o
  -5  10   5      108.21      109.01      1.45 o
  -4  10   5        0.00        0.57      0.96 o
  -3  10   5       15.20       17.49      1.15 o
  -2  10   5        4.71        4.61      1.29 o
  -1  10   5        0.38        0.57      1.17 o
 -10  11   5        4.47        7.20      1.73 o
  -9  11   5        1.30        2.14      1.04 o
  -8  11   5        2.90        3.21      1.25 o
  -7  11   5        0.75        1.51      1.18 o
  -6  11   5       21.83       20.37      1.15 o
  -5  11   5       21.65       21.93      1.21 o
  -4  11   5        2.01        1.93      1.09 o
  -3  11   5        6.77        6.07      1.21 o
  -7  12   5        1.74        0.38      1.17 o
   1 -12   6        0.64        1.45      0.91 o
   2 -12   6        1.28        0.83      1.05 o
   3 -12   6        2.22        2.67      0.87 o
   4 -12   6        0.47        0.16      0.97 o
   5 -12   6       19.09       18.99      1.33 o
   6 -12   6       25.29       22.05      0.94 o
   7 -12   6        0.04        0.74      1.02 o
   8 -12   6        0.31        0.79      0.96 o
  -2 -11   6       14.27       14.95      0.97 o
  -1 -11   6        3.42        4.43      0.94 o
   0 -11   6        0.14        1.07      1.07 o
   1 -11   6        1.56        1.66      0.90 o
   2 -11   6       11.58       16.44      1.21 o
   3 -11   6        4.99        5.20      1.29 o
   4 -11   6        4.66        4.48      0.88 o
   5 -11   6        0.87        2.00      0.95 o
   6 -11   6        0.25       -0.05      0.96 o
   7 -11   6        0.73       -0.16      0.86 o
   8 -11   6       18.45       17.50      2.07 o
   9 -11   6       25.53       29.79      2.18 o
  -3 -10   6        2.81        4.72      0.98 o
  -2 -10   6       29.86       28.25      2.52 o
  -1 -10   6       13.37       11.97      0.90 o
   0 -10   6        0.18        1.12      0.84 o
   1 -10   6       42.76       39.35      1.56 o
   2 -10   6       73.80       69.39      1.20 o
   3 -10   6       15.42       13.26      0.88 o
   4 -10   6        0.25        0.76      0.91 o
   5 -10   6        9.08        8.65      0.95 o
   6 -10   6        3.17        3.65      0.95 o
   7 -10   6        0.40        2.68      0.97 o
   8 -10   6        8.40        7.13      1.06 o
   9 -10   6        0.04        0.67      1.04 o
  -4  -9   6        0.35        0.18      0.97 o
  -3  -9   6        3.83        3.67      0.91 o
  -2  -9   6        0.99        1.04      0.93 o
  -1  -9   6       35.87       37.88      1.31 o
   0  -9   6      109.29      107.25      1.58 o
   1  -9   6       55.32       52.02      1.18 o
   2  -9   6      103.35      102.27      1.09 o
   3  -9   6        0.14        2.02      0.88 o
   4  -9   6       12.84       12.60      0.90 o
   5  -9   6        6.25        6.33      1.13 o
   6  -9   6       27.27       26.25      1.01 o
   7  -9   6       35.22       33.95      1.07 o
   8  -9   6        0.35        0.28      1.01 o
   9  -9   6        9.32        8.79      1.13 o
  10  -9   6        2.04        2.93      1.25 o
  -6  -8   6       20.63       22.97      1.39 o
  -5  -8   6        0.06        2.33      1.11 o
  -4  -8   6       98.95       93.29      3.32 o
  -3  -8   6       21.39       22.32      0.91 o
  -2  -8   6       20.03       19.46      0.81 o
  -1  -8   6       17.75       14.58      0.92 o
   0  -8   6        1.70        1.99      0.81 o
   1  -8   6      187.24      182.91      3.04 o
   2  -8   6      432.06      426.85      2.76 o
   3  -8   6        0.02        1.04      0.86 o
   4  -8   6      643.33      651.02      5.74 o
   5  -8   6      125.65      118.27      3.58 o
   6  -8   6       77.62       76.71      2.87 o
   7  -8   6       37.16       36.87      1.94 o
   8  -8   6        1.31        2.64      1.00 o
   9  -8   6       19.29       20.04      1.18 o
  10  -8   6       20.86       22.47      1.17 o
  -7  -7   6       10.01       13.61      1.31 o
  -6  -7   6       29.86       32.34      1.14 o
  -5  -7   6       12.97       10.30      1.61 o
  -4  -7   6        1.03        0.98      0.89 o
  -3  -7   6       35.96       36.45      0.97 o
  -2  -7   6      156.59      146.59      1.36 o
  -1  -7   6       22.69       27.30      1.46 o
   0  -7   6      130.31      138.06      3.23 o
   1  -7   6        4.94        3.57      0.88 o
   2  -7   6        4.04        4.92      0.83 o
   3  -7   6      196.12      194.98      1.70 o
   4  -7   6        5.79        6.86      1.25 o
   5  -7   6        0.43        2.18      0.91 o
   6  -7   6        0.77        0.99      0.88 o
   7  -7   6        0.03        0.12      1.04 o
   8  -7   6        0.08        0.46      0.99 o
   9  -7   6       12.05       10.70      1.06 o
  10  -7   6       22.37       18.14      1.04 o
  -8  -6   6       20.65       24.76      2.04 o
  -7  -6   6       43.13       39.73      1.85 o
  -6  -6   6        0.10       -0.01      1.16 o
  -5  -6   6       30.46       31.02      1.13 o
  -4  -6   6      176.01      192.34      1.36 o
  -3  -6   6      219.09      217.25      1.27 o
  -2  -6   6       38.69       34.93      0.92 o
  -1  -6   6      320.48      333.18      5.20 o
   0  -6   6       54.21       49.71      0.96 o
   1  -6   6       40.64       46.41      1.31 o
   2  -6   6      196.29      181.17      1.27 o
   3  -6   6       13.83       13.81      1.21 o
   4  -6   6      156.48      153.62      2.31 o
   5  -6   6        9.35        9.55      0.95 o
   6  -6   6       57.35       56.31      2.37 o
   7  -6   6      101.09       98.54      4.45 o
   8  -6   6       15.07       18.21      1.01 o
   9  -6   6        6.66        8.99      1.00 o
  10  -6   6       13.69       13.22      1.03 o
  -8  -5   6        3.16        3.40      1.43 o
  -7  -5   6       34.93       35.54      3.23 o
  -6  -5   6      137.00      147.87      6.22 o
  -5  -5   6        1.85        2.14      1.05 o
  -4  -5   6      114.37      106.28      1.62 o
  -3  -5   6      116.66      130.57      1.76 o
  -2  -5   6       24.55       22.19      0.88 o
  -1  -5   6       10.06       12.84      2.67 o
   0  -5   6      209.41      216.40      1.80 o
   1  -5   6      213.97      220.96      1.29 o
   2  -5   6       12.36       10.90      0.85 o
   3  -5   6        0.95        0.95      0.81 o
   4  -5   6        8.06        9.88      0.87 o
   5  -5   6       10.71       10.86      0.90 o
   6  -5   6      247.28      238.62      9.99 o
   7  -5   6        0.41        0.95      0.92 o
   8  -5   6        1.77        3.21      0.90 o
   9  -5   6       40.86       39.28      1.11 o
  10  -5   6        0.14       -0.44      1.04 o
  -9  -4   6        0.76        0.05      1.24 o
  -8  -4   6       38.62       37.19      1.34 o
  -7  -4   6       63.52       67.07      3.99 o
  -6  -4   6       39.20       43.48      1.18 o
  -5  -4   6       14.53       13.67      0.92 o
  -4  -4   6      322.15      319.43      1.71 o
  -3  -4   6        4.66        2.08      0.82 o
  -2  -4   6      243.34      273.16      1.57 o
  -1  -4   6        5.66        8.32      0.88 o
   0  -4   6       22.13       25.54      0.86 o
   1  -4   6      104.46       98.13      1.24 o
   2  -4   6      137.02      140.64      2.12 o
   3  -4   6        3.21        4.91      0.92 o
   4  -4   6        1.00        0.99      0.89 o
   5  -4   6       17.46       21.03      1.43 o
   6  -4   6        3.86        2.88      0.96 o
   7  -4   6      185.72      178.33      8.66 o
   8  -4   6        4.22        5.28      0.98 o
   9  -4   6        0.21        0.26      1.02 o
  10  -4   6        0.93        1.68      1.09 o
 -10  -3   6        0.25        1.82      1.28 o
  -9  -3   6        7.09        5.35      1.25 o
  -8  -3   6       55.64       60.30      1.42 o
  -7  -3   6       21.50       22.03      4.18 o
  -6  -3   6      176.65      184.16      1.54 o
  -5  -3   6       17.26       20.10      2.22 o
  -4  -3   6       72.65       81.52      1.42 o
  -3  -3   6      817.59      831.51      9.42 o
  -2  -3   6      216.40      225.87      1.34 o
  -1  -3   6      971.68     1008.63      7.60 o
   0  -3   6        0.06        1.12      0.79 o
   1  -3   6        7.16        9.45      0.84 o
   2  -3   6        0.59        0.19      0.88 o
   3  -3   6      468.86      457.45     10.56 o
   4  -3   6        3.44        5.68      0.92 o
   5  -3   6        0.18        1.56      0.99 o
   6  -3   6       11.60       11.25      0.97 o
   7  -3   6        2.17        3.31      0.91 o
   8  -3   6       61.06       61.61      1.97 o
   9  -3   6        2.47        4.00      0.98 o
  10  -3   6        1.08        0.43      1.35 o
 -11  -2   6        1.25        1.49      1.33 o
 -10  -2   6        0.00        0.46      1.27 o
  -9  -2   6       23.48       23.10      1.24 o
  -8  -2   6       36.75       40.78      3.18 o
  -7  -2   6      278.53      296.45      5.07 o
  -6  -2   6       70.90       72.85      1.66 o
  -5  -2   6        1.02        1.45      1.22 o
  -4  -2   6       73.56       79.79      1.67 o
  -3  -2   6      611.67      674.79      5.42 o
  -2  -2   6       18.99       23.00      0.90 o
  -1  -2   6      452.18      423.79      2.58 o
   0  -2   6       72.50       73.34      1.04 o
   1  -2   6      118.60      139.91      1.44 o
   2  -2   6       42.31       46.01      1.02 o
   3  -2   6       27.79       23.76      0.97 o
   4  -2   6       14.77       16.35      1.41 o
   5  -2   6      271.24      260.89     12.87 o
   6  -2   6       51.40       56.16      2.88 o
   7  -2   6        7.00        6.21      0.96 o
   8  -2   6        9.61       11.36      1.15 o
   9  -2   6        0.17       -0.35      1.13 o
 -11  -1   6        2.68        2.51      1.25 o
 -10  -1   6        1.50        2.65      1.19 o
  -9  -1   6       78.23       76.96      1.96 o
  -8  -1   6        1.16        1.32      1.03 o
  -7  -1   6      183.86      189.69      2.67 o
  -6  -1   6        0.15       -0.62      0.99 o
  -5  -1   6      385.76      397.34      8.75 o
  -4  -1   6      254.19      269.51      1.60 o
  -3  -1   6      672.51      728.09      7.71 o
  -2  -1   6      316.74      360.12      3.59 o
  -1  -1   6       68.39       51.38      1.30 o
   0  -1   6     1420.70     1511.67     49.94 o
   1  -1   6       96.93      103.71      2.66 o
   2  -1   6      385.75      402.05     13.25 o
   3  -1   6       25.54       29.85      1.12 o
   4  -1   6       25.27       24.99      1.43 o
   5  -1   6      396.73      385.84     26.19 o
   6  -1   6      189.51      191.78     13.34 o
   7  -1   6       43.84       50.21      3.85 o
   8  -1   6        0.06        0.13      1.05 o
   9  -1   6        3.02        4.53      1.38 o
 -11   0   6        3.97        5.03      1.87 o
 -10   0   6        1.80        2.75      1.42 o
  -9   0   6      100.58       94.19      4.53 o
  -8   0   6      206.81      211.50      3.51 o
  -7   0   6       24.18       23.88      1.11 o
  -6   0   6      161.03      164.38      1.45 o
  -5   0   6      724.62      731.03      2.89 o
  -4   0   6       56.16       53.14      1.30 o
  -3   0   6      920.84      960.18      3.32 o
  -2   0   6     1102.40     1185.37     24.68 o
  -1   0   6      662.13      649.05     18.05 o
   0   0   6       81.49       96.53      2.42 o
   1   0   6       51.43       40.78      1.23 o
   2   0   6      287.09      271.68     11.78 o
   3   0   6      174.28      153.61     10.93 o
   4   0   6      450.71      427.68     32.23 o
   5   0   6       74.32       71.16      2.77 o
   6   0   6        7.10        6.22      2.10 o
   7   0   6        0.01        1.30      1.05 o
   8   0   6        6.34        6.58      1.18 o
 -12   1   6        0.00        2.05      1.24 o
 -11   1   6       27.03       25.28      1.12 o
 -10   1   6       43.76       41.40      1.26 o
  -9   1   6       20.71       24.26      1.34 o
  -8   1   6      106.82      113.74      2.05 o
  -7   1   6       80.78       83.66      1.26 o
  -6   1   6      630.75      635.85      8.69 o
  -5   1   6       20.91       18.26      4.80 o
  -4   1   6      177.76      182.21      3.70 o
  -3   1   6      426.18      469.00     15.63 o
  -2   1   6       31.80       31.70      1.69 o
  -1   1   6      414.65      361.90     17.25 o
   0   1   6     1438.25     1380.48     63.01 o
   1   1   6       33.73       32.28      2.06 o
   2   1   6       69.45       72.91      4.59 o
   3   1   6      123.99      124.45      6.73 o
   4   1   6       23.30       23.10      1.25 o
   5   1   6      126.21      122.89      7.86 o
   6   1   6        1.16        1.68      1.14 o
   7   1   6        0.48        2.63      1.15 o
   8   1   6       36.18       40.41      1.96 o
 -12   2   6        4.76        6.42      1.21 o
 -11   2   6        0.80        1.01      1.11 o
 -10   2   6       40.60       39.24      1.23 o
  -9   2   6       92.91       85.46      1.34 o
  -8   2   6        5.30        4.27      1.13 o
  -7   2   6       47.97       49.53      1.36 o
  -6   2   6       44.04       38.92      1.14 o
  -5   2   6     1546.27     1559.59     32.32 o
  -4   2   6      798.44      840.49     32.12 o
  -3   2   6      108.26      111.62      8.40 o
  -2   2   6      979.48      947.04     70.01 o
  -1   2   6      217.25      216.33     20.42 o
   0   2   6      123.42      112.77     12.12 o
   1   2   6       69.56       60.06      3.87 o
   2   2   6        0.52        0.91      1.11 o
   3   2   6       24.86       23.36      1.74 o
   4   2   6       22.60       22.24      1.16 o
   5   2   6        7.09        5.84      1.13 o
   6   2   6        6.41        6.33      1.22 o
   7   2   6        3.97        4.51      1.20 o
 -12   3   6        5.96        6.17      1.16 o
 -11   3   6        0.98        1.67      1.13 o
 -10   3   6       10.79       10.58      1.42 o
  -9   3   6      140.30      140.94      3.57 o
  -8   3   6        4.60        9.29      1.92 o
  -7   3   6       41.64       36.37      2.12 o
  -6   3   6      833.53      843.02      5.58 o
  -5   3   6      264.53      264.81      7.24 o
  -4   3   6       30.64       29.47      1.17 o
  -3   3   6      800.62      764.78     55.38 o
  -2   3   6      248.06      240.00     21.71 o
  -1   3   6      102.98      105.41      8.44 o
   0   3   6        6.21       11.13      2.17 o
   1   3   6        0.13       -0.22      1.23 o
   2   3   6       30.28       34.97      3.05 o
   3   3   6       34.55       37.02      1.10 o
   4   3   6        4.49        4.16      1.12 o
   5   3   6       10.54       12.85      1.16 o
   6   3   6       26.76       30.07      1.32 o
   7   3   6        2.06        2.10      1.10 o
 -13   4   6        1.45        2.37      1.32 o
 -12   4   6        1.47        1.96      1.25 o
 -11   4   6       44.45       41.15      1.33 o
 -10   4   6        4.34        1.80      1.20 o
  -9   4   6       11.88       12.97      2.21 o
  -8   4   6       17.66       22.26      1.11 o
  -7   4   6        4.56        5.71      1.31 o
  -6   4   6      181.87      196.43      7.47 o
  -5   4   6        0.19        1.03      1.12 o
  -4   4   6       18.46       21.31      1.23 o
  -3   4   6       42.88       53.19      3.51 o
  -2   4   6      116.51      126.79      9.27 o
  -1   4   6      213.76      203.05     19.02 o
   0   4   6       62.57       55.27      3.76 o
   1   4   6        0.22        0.49      1.45 o
   2   4   6        1.54        1.34      1.18 o
   3   4   6       47.57       48.94      1.22 o
   4   4   6        6.25        4.89      0.91 o
   5   4   6        2.02        1.17      1.07 o
   6   4   6        0.12        1.04      1.04 o
 -13   5   6        0.14        0.24      1.47 o
 -12   5   6        0.09        1.20      1.21 o
 -11   5   6       15.00       14.99      1.27 o
 -10   5   6        3.17        1.33      1.12 o
  -9   5   6       46.49       46.48      2.14 o
  -8   5   6       23.27       23.34      1.19 o
  -7   5   6      110.86      111.60      6.34 o
  -6   5   6        1.13        3.00      1.72 o
  -5   5   6       44.63       40.71      3.15 o
  -4   5   6      346.39      329.83     22.64 o
  -3   5   6      216.76      224.77     14.58 o
  -2   5   6       13.87       14.35      1.15 o
  -1   5   6       39.67       41.00      2.22 o
   0   5   6       36.66       39.52      2.01 o
   1   5   6        2.90        2.37      1.67 o
   2   5   6        2.78        5.21      0.91 o
   3   5   6        0.23        1.08      0.93 o
   4   5   6       12.45       12.39      0.99 o
   5   5   6        1.86        2.99      0.98 o
 -13   6   6        0.21        1.54      1.55 o
 -12   6   6        0.00        0.03      1.34 o
 -11   6   6       16.22       17.27      1.36 o
 -10   6   6       10.41       10.83      1.19 o
  -9   6   6       32.34       29.40      2.22 o
  -8   6   6       45.22       41.30      3.13 o
  -7   6   6        5.29        4.45      1.17 o
  -6   6   6        5.80        7.07      1.12 o
  -5   6   6       71.35       70.87      5.87 o
  -4   6   6       48.82       48.74      2.08 o
  -3   6   6       14.46       16.53      1.17 o
  -2   6   6       48.47       47.77      2.71 o
  -1   6   6       19.61       22.35      2.23 o
   0   6   6       30.07       30.46      1.89 o
   1   6   6      107.03      100.39      2.13 o
   2   6   6        2.01        1.97      1.13 o
   3   6   6        0.02        0.55      1.01 o
   4   6   6        0.28        1.88      0.98 o
 -12   7   6        7.12        5.31      1.57 o
 -11   7   6        1.24        0.84      1.40 o
 -10   7   6       21.29       22.86      1.51 o
  -9   7   6        2.04        3.67      1.16 o
  -8   7   6       66.17       63.31      4.90 o
  -7   7   6      130.85      127.41     10.56 o
  -6   7   6      104.32      100.77      6.43 o
  -5   7   6        2.87        2.19      1.15 o
  -4   7   6       29.75       27.47      2.38 o
  -3   7   6        5.30        6.05      1.20 o
  -2   7   6        5.34        5.78      1.12 o
  -1   7   6       78.74       81.90      4.80 o
   0   7   6        6.37        5.41      1.10 o
   1   7   6       17.78       18.78      2.18 o
   2   7   6        0.47        1.49      1.17 o
   3   7   6        1.63        1.51      1.23 o
 -12   8   6        0.63        0.38      1.81 o
 -11   8   6        0.02        0.05      1.73 o
 -10   8   6        1.22        3.16      1.36 o
  -9   8   6        0.36        1.17      1.45 o
  -8   8   6       90.17       93.57      7.60 o
  -7   8   6      415.46      409.66     24.71 o
  -6   8   6       26.06       23.78      1.22 o
  -5   8   6       12.01       13.54      1.11 o
  -4   8   6        5.34        8.11      1.54 o
  -3   8   6        6.45        7.77      1.09 o
  -2   8   6        7.80       10.14      1.14 o
  -1   8   6       39.42       45.22      2.22 o
   0   8   6       16.82       18.95      1.93 o
   1   8   6       23.74       24.72      1.18 o
   2   8   6       14.53       17.20      1.24 o
 -12   9   6        3.32        2.65      1.95 o
 -11   9   6        1.41        0.43      1.76 o
 -10   9   6        0.16       -0.15      1.09 o
  -9   9   6       19.03       16.18      1.28 o
  -8   9   6       24.42       22.85      1.24 o
  -7   9   6      125.01      118.63      3.53 o
  -6   9   6        8.86       11.66      1.12 o
  -5   9   6       30.15       33.01      1.15 o
  -4   9   6        6.25        3.91      1.16 o
  -3   9   6       11.24       11.53      1.42 o
  -2   9   6        0.52        0.61      1.08 o
  -1   9   6        1.33        1.05      1.57 o
   0   9   6        0.01        0.37      1.15 o
 -11  10   6        0.21       -0.05      1.87 o
 -10  10   6        2.15        2.24      1.32 o
  -9  10   6       26.59       25.69      1.30 o
  -8  10   6       15.32       19.09      1.24 o
  -7  10   6        0.73        1.39      1.04 o
  -6  10   6       21.86       25.50      1.76 o
  -5  10   6       52.20       55.50      1.24 o
  -4  10   6        2.39        1.85      1.12 o
  -3  10   6       32.51       36.58      1.25 o
  -2  10   6        0.74        1.00      1.11 o
  -9  11   6       12.52       10.94      1.08 o
  -8  11   6       14.63       12.77      1.25 o
  -7  11   6        8.16        8.13      1.23 o
  -6  11   6        4.20        4.08      1.15 o
  -5  11   6        0.69        0.16      1.18 o
  -4  11   6       16.28       15.45      1.15 o
   1 -12   7        1.22        0.89      1.03 o
   2 -12   7        0.83        0.10      0.99 o
   3 -12   7        4.51        2.76      0.91 o
   4 -12   7       26.85       28.67      0.97 o
   5 -12   7        2.54        2.44      0.94 o
   6 -12   7        0.56        1.21      0.97 o
   7 -12   7        1.44        0.18      1.05 o
  -1 -11   7       11.02       14.06      0.94 o
   0 -11   7        6.19        6.85      1.07 o
   1 -11   7       13.99       13.56      0.91 o
   2 -11   7        9.46       10.65      0.87 o
   3 -11   7       10.45       11.41      0.89 o
   4 -11   7       36.24       41.67      1.03 o
   5 -11   7       42.51       43.98      1.04 o
   6 -11   7        1.40        0.48      1.25 o
   7 -11   7        0.12        1.46      0.98 o
   8 -11   7        1.95        2.99      0.91 o
  -3 -10   7       12.91       12.01      1.00 o
  -2 -10   7       15.66       15.45      0.97 o
  -1 -10   7        1.61        1.57      0.86 o
   0 -10   7       14.96       16.16      1.04 o
   1 -10   7       39.64       37.91      0.99 o
   2 -10   7       10.43        9.26      0.85 o
   3 -10   7        4.09        4.60      0.91 o
   4 -10   7        5.96        6.73      1.10 o
   5 -10   7        7.44       10.62      0.95 o
   6 -10   7        2.42        2.92      0.94 o
   7 -10   7       23.48       22.97      1.29 o
   8 -10   7        0.35        0.07      1.02 o
   9 -10   7       10.71        9.55      1.15 o
  -4  -9   7       16.03       18.21      1.05 o
  -3  -9   7        1.06        0.77      0.92 o
  -2  -9   7       32.80       33.53      0.98 o
  -1  -9   7       94.63       90.66      1.99 o
   0  -9   7       42.05       38.00      0.96 o
   1  -9   7       60.38       55.40      1.34 o
   2  -9   7        6.68        7.63      0.87 o
   3  -9   7      276.07      269.44      6.53 o
   4  -9   7       76.40       74.00      1.12 o
   5  -9   7       12.60       10.09      0.81 o
   6  -9   7       44.52       46.38      2.01 o
   7  -9   7       11.42        9.53      0.94 o
   8  -9   7        6.61        7.57      1.03 o
   9  -9   7        1.93        0.94      1.10 o
  -6  -8   7        9.11       12.81      1.31 o
  -5  -8   7        7.78        6.74      1.11 o
  -4  -8   7        1.96        2.93      0.90 o
  -3  -8   7       39.61       45.10      1.00 o
  -2  -8   7       22.87       18.40      1.05 o
  -1  -8   7        1.36        2.07      0.97 o
   0  -8   7       99.76       91.03      1.40 o
   1  -8   7       35.98       42.59      0.95 o
   2  -8   7       31.54       34.58      0.89 o
   3  -8   7       33.42       39.15      1.47 o
   4  -8   7      580.15      593.31      4.99 o
   5  -8   7        4.81        6.83      0.88 o
   6  -8   7       26.70       26.95      1.25 o
   7  -8   7        0.03        0.04      0.89 o
   8  -8   7        0.19        0.96      0.94 o
   9  -8   7       23.39       27.18      1.45 o
  10  -8   7       20.72       20.17      1.16 o
  -7  -7   7       28.09       29.80      4.78 o
  -6  -7   7       30.26       31.04      2.15 o
  -5  -7   7       10.08       10.68      1.06 o
  -4  -7   7       20.12       18.93      0.92 o
  -3  -7   7       23.00       22.03      0.88 o
  -2  -7   7        1.19        0.24      0.89 o
  -1  -7   7        0.36        1.52      0.82 o
   0  -7   7       11.43       16.07      1.20 o
   1  -7   7      399.58      391.89      1.70 o
   2  -7   7      193.63      188.95      3.05 o
   3  -7   7      278.38      271.50      4.14 o
   4  -7   7      211.51      213.52      2.36 o
   5  -7   7        3.95        4.15      0.88 o
   6  -7   7       15.86       15.71      2.16 o
   7  -7   7        3.27        3.76      0.95 o
   8  -7   7        1.43        0.06      0.97 o
   9  -7   7       13.02       12.09      1.07 o
  10  -7   7       13.50       15.02      1.13 o
  -8  -6   7       15.36       13.13      1.39 o
  -7  -6   7       25.91       24.79      1.09 o
  -6  -6   7      105.71      105.95      4.28 o
  -5  -6   7        3.84        3.95      1.97 o
  -4  -6   7       24.81       27.43      0.97 o
  -3  -6   7      151.47      145.15      1.62 o
  -2  -6   7       13.20        9.70      0.96 o
  -1  -6   7       25.02       24.89      0.85 o
   0  -6   7      205.50      204.15      2.60 o
   1  -6   7       11.60        9.55      0.87 o
   2  -6   7       49.84       44.72      1.01 o
   3  -6   7      111.93      110.14      1.87 o
   4  -6   7       14.79       15.49      1.67 o
   5  -6   7        0.19       -1.02      0.76 o
   6  -6   7       41.07       42.71      1.48 o
   7  -6   7       69.08       61.33      3.52 o
   8  -6   7        9.17       10.19      0.91 o
   9  -6   7        1.82        1.68      0.96 o
  10  -6   7        3.95        3.89      1.06 o
  -8  -5   7       14.89       13.81      1.38 o
  -7  -5   7      208.10      209.58      3.47 o
  -6  -5   7        8.81       11.28      1.08 o
  -5  -5   7       23.33       21.12      1.08 o
  -4  -5   7       18.48       19.28      1.06 o
  -3  -5   7      281.18      287.85      2.40 o
  -2  -5   7        4.41        4.21      0.74 o
  -1  -5   7        3.58        5.55      0.86 o
   0  -5   7        4.34        5.23      0.85 o
   1  -5   7       27.15       25.52      0.88 o
   2  -5   7       47.09       39.53      1.08 o
   3  -5   7        9.34       10.58      0.87 o
   4  -5   7        5.43        6.72      0.90 o
   5  -5   7        0.03        0.82      0.88 o
   6  -5   7        5.57        8.65      0.94 o
   7  -5   7        0.65       -0.75      0.90 o
   8  -5   7       19.04       17.36      1.01 o
   9  -5   7       17.09       21.63      1.03 o
  10  -5   7        1.05        1.28      1.02 o
  -9  -4   7       12.54       12.85      4.41 o
  -8  -4   7       47.39       45.72      2.02 o
  -7  -4   7       27.65       27.02      1.12 o
  -6  -4   7        5.57        6.01      0.98 o
  -5  -4   7        2.94        7.56      1.28 o
  -4  -4   7      152.77      151.03      3.01 o
  -3  -4   7      100.23      106.10      1.39 o
  -2  -4   7       61.12       61.33      1.70 o
  -1  -4   7        5.22        2.50      0.98 o
   0  -4   7      587.59      581.41      5.40 o
   1  -4   7       23.59       27.75      0.88 o
   2  -4   7       26.13       36.65      1.39 o
   3  -4   7       25.32       30.78      0.97 o
   4  -4   7      458.47      483.36     13.18 o
   5  -4   7       31.44       30.50      1.96 o
   6  -4   7       38.14       37.60      2.16 o
   7  -4   7       48.47       53.63      2.81 o
   8  -4   7        6.96        6.92      0.94 o
   9  -4   7        0.03        1.51      0.90 o
 -10  -3   7        0.18        0.62      1.25 o
  -9  -3   7        6.14       10.54      1.84 o
  -8  -3   7       19.18       20.33      1.28 o
  -7  -3   7        0.60        0.58      0.98 o
  -6  -3   7       15.95       13.55      1.31 o
  -5  -3   7       28.94       27.57      1.04 o
  -4  -3   7      131.59      130.86      1.28 o
  -3  -3   7       35.36       38.16      1.08 o
  -2  -3   7       16.99       20.58      0.86 o
  -1  -3   7      470.04      467.62      6.96 o
   0  -3   7       14.22       12.91      0.82 o
   1  -3   7       71.86       67.19      0.99 o
   2  -3   7       22.28       22.34      0.92 o
   3  -3   7      157.02      157.31      5.08 o
   4  -3   7       20.19       17.14      0.93 o
   5  -3   7      109.33      104.56      5.67 o
   6  -3   7       38.03       36.13      2.99 o
   7  -3   7       21.58       20.57      0.94 o
   8  -3   7        0.54        1.46      0.93 o
   9  -3   7        1.60        1.54      0.95 o
 -10  -2   7        0.03        0.30      1.81 o
  -9  -2   7       62.68       61.59      2.03 o
  -8  -2   7       77.40       79.44      1.60 o
  -7  -2   7       28.44       32.31      1.30 o
  -6  -2   7      391.70      399.24      4.20 o
  -5  -2   7      282.33      280.46      2.95 o
  -4  -2   7       57.44       64.78      1.82 o
  -3  -2   7       49.33       40.47      1.04 o
  -2  -2   7       36.54       36.13      1.72 o
  -1  -2   7       55.17       60.09      1.44 o
   0  -2   7        0.09        0.94      0.83 o
   1  -2   7       13.75       21.36      0.89 o
   2  -2   7     1520.74     1532.88     36.90 o
   3  -2   7      116.92      114.62      3.53 o
   4  -2   7        0.18        0.39      0.93 o
   5  -2   7       18.06       21.77      2.70 o
   6  -2   7       16.51       17.54      1.01 o
   7  -2   7      105.33      106.35      7.74 o
   8  -2   7        6.12        6.64      1.16 o
   9  -2   7        1.25        3.18      1.20 o
 -11  -1   7        5.65        5.43      1.26 o
 -10  -1   7        7.91        7.31      1.22 o
  -9  -1   7       19.35       19.28      1.10 o
  -8  -1   7        0.53       -0.31      0.90 o
  -7  -1   7       52.70       50.55      1.06 o
  -6  -1   7       18.72       18.26      1.04 o
  -5  -1   7        0.01        0.48      1.29 o
  -4  -1   7       30.65       35.31      1.01 o
  -3  -1   7      499.32      488.80      5.19 o
  -2  -1   7      119.93      114.46      1.25 o
  -1  -1   7       50.12       46.14      1.00 o
   0  -1   7     1156.59     1195.22     34.28 o
   1  -1   7       24.02       23.94      1.35 o
   2  -1   7        1.65        1.82      1.09 o
   3  -1   7       92.74       93.92      6.21 o
   4  -1   7        0.01        1.16      1.24 o
   5  -1   7        4.67        3.08      1.11 o
   6  -1   7        3.21        2.70      1.14 o
   7  -1   7       24.13       22.06      1.52 o
   8  -1   7       15.09       12.96      1.21 o
 -11   0   7        0.11        1.11      1.18 o
 -10   0   7       55.96       52.83      1.24 o
  -9   0   7       10.15       11.78      0.93 o
  -8   0   7      946.42      957.88     11.60 o
  -7   0   7       23.43       24.38      0.93 o
  -6   0   7        9.08        8.03      1.26 o
  -5   0   7       26.77       24.74      1.99 o
  -4   0   7       30.68       24.06      1.00 o
  -3   0   7        9.65        7.97      0.97 o
  -2   0   7      870.61      886.49     23.23 o
  -1   0   7      161.91      161.47      6.51 o
   0   0   7       10.29       12.87      0.91 o
   1   0   7      734.15      696.87     28.99 o
   2   0   7       38.98       34.61      2.06 o
   3   0   7       39.83       39.58      1.88 o
   4   0   7      245.74      224.80     16.80 o
   5   0   7       71.42       74.93      4.48 o
   6   0   7        2.44        3.69      1.16 o
   7   0   7        8.28        7.78      1.37 o
   8   0   7        2.25        2.83      1.19 o
 -12   1   7       33.34       32.39      1.24 o
 -11   1   7       38.17       35.25      1.46 o
 -10   1   7       64.06       57.39      1.24 o
  -9   1   7       47.31       53.24      1.19 o
  -8   1   7        4.52        2.91      1.22 o
  -7   1   7        1.80        1.91      0.94 o
  -6   1   7        6.50        7.40      0.98 o
  -5   1   7      208.44      209.94      2.68 o
  -4   1   7       32.84       36.11      1.73 o
  -3   1   7      279.40      273.03     21.60 o
  -2   1   7        5.49        8.74      1.56 o
  -1   1   7       20.08       21.94      2.19 o
   0   1   7      537.72      544.19     25.44 o
   1   1   7     1401.14     1387.22     72.99 o
   2   1   7       84.93       75.29      4.65 o
   3   1   7      507.04      475.52     32.23 o
   4   1   7       15.13       15.30      1.22 o
   5   1   7        1.93        2.03      1.10 o
   6   1   7        1.33        1.16      1.08 o
   7   1   7        0.03        0.91      1.15 o
 -12   2   7        5.77        4.35      1.26 o
 -11   2   7       21.89       19.57      1.23 o
 -10   2   7       51.86       49.84      1.23 o
  -9   2   7       49.99       58.69      1.49 o
  -8   2   7       33.72       36.54      1.12 o
  -7   2   7      326.19      322.44      3.91 o
  -6   2   7       31.57       35.69      1.16 o
  -5   2   7        2.56        2.82      1.75 o
  -4   2   7       32.05       30.63      4.91 o
  -3   2   7        3.64        6.36      1.37 o
  -2   2   7      151.10      146.17     11.19 o
  -1   2   7        1.89        1.65      1.48 o
   0   2   7       34.63       39.06      2.74 o
   1   2   7       42.54       47.29      3.65 o
   2   2   7        9.79       11.72      1.11 o
   3   2   7        7.37        7.57      1.59 o
   4   2   7       85.68       81.64      5.46 o
   5   2   7       32.26       34.23      1.25 o
   6   2   7        0.24       -1.04      1.07 o
   7   2   7        1.01        2.65      1.47 o
 -12   3   7        6.34        9.60      1.27 o
 -11   3   7       33.03       32.46      1.15 o
 -10   3   7       47.79       50.13      2.30 o
  -9   3   7       43.32       42.08      1.23 o
  -8   3   7      732.06      728.08     15.23 o
  -7   3   7      793.63      773.04     14.76 o
  -6   3   7        0.74        1.85      1.03 o
  -5   3   7       48.89       50.69      2.26 o
  -4   3   7      438.24      439.68     35.74 o
  -3   3   7      101.92      104.22      5.89 o
  -2   3   7       44.34       38.22      3.21 o
  -1   3   7      532.49      515.45     57.09 o
   0   3   7       20.44       20.48      2.46 o
   1   3   7       11.06       12.35      1.55 o
   2   3   7       12.55       11.86      1.47 o
   3   3   7      137.71      152.67      8.25 o
   4   3   7        0.65        1.36      1.03 o
   5   3   7        0.03        0.13      1.16 o
   6   3   7        6.25        8.67      1.54 o
 -12   4   7        6.77        9.34      1.19 o
 -11   4   7        1.44        4.06      1.07 o
 -10   4   7       13.94       16.95      1.15 o
  -9   4   7       34.29       36.65      1.15 o
  -8   4   7      119.61      121.35      2.46 o
  -7   4   7       38.22       36.11      1.29 o
  -6   4   7        0.17        0.22      1.01 o
  -5   4   7       60.85       63.61      2.35 o
  -4   4   7       94.67       84.26      5.84 o
  -3   4   7       83.73       81.03      4.61 o
  -2   4   7       80.54       73.05      9.65 o
  -1   4   7        2.13        5.09      1.88 o
   0   4   7       29.12       28.87      5.33 o
   1   4   7        4.20        4.58      1.85 o
   2   4   7       73.39       69.72      3.71 o
   3   4   7       11.27       13.24      1.17 o
   4   4   7       11.70       11.66      0.87 o
   5   4   7       29.80       31.62      2.75 o
 -13   5   7        0.02        0.18      1.25 o
 -12   5   7        5.67        5.66      1.36 o
 -11   5   7       11.13       11.26      1.58 o
 -10   5   7       40.23       42.68      1.30 o
  -9   5   7       50.39       47.91      3.01 o
  -8   5   7      229.19      226.58     13.31 o
  -7   5   7      439.48      427.94     18.03 o
  -6   5   7        1.47        1.77      1.08 o
  -5   5   7       78.14       80.26      3.62 o
  -4   5   7       22.05       23.55      2.42 o
  -3   5   7        7.12        9.30      1.13 o
  -2   5   7       95.84       92.80      7.71 o
  -1   5   7        0.65        1.63      0.96 o
   0   5   7        7.58        9.07      1.08 o
   1   5   7       40.76       40.80      2.02 o
   2   5   7       15.98       16.11      0.93 o
   3   5   7        0.37        0.53      0.99 o
   4   5   7        0.59       -0.53      0.93 o
 -12   6   7        4.24        4.55      1.27 o
 -11   6   7        1.08        0.48      1.36 o
 -10   6   7        0.02        0.64      1.13 o
  -9   6   7        5.55        3.90      1.35 o
  -8   6   7       30.04       32.82      1.76 o
  -7   6   7        1.87        3.97      1.11 o
  -6   6   7       29.09       30.07      1.84 o
  -5   6   7       59.81       65.54      5.57 o
  -4   6   7      105.80      100.11      6.75 o
  -3   6   7        3.60        5.72      1.58 o
  -2   6   7       50.09       50.11      2.43 o
  -1   6   7       12.35       10.38      1.08 o
   0   6   7        0.43        0.83      1.03 o
   1   6   7      153.76      159.79     11.13 o
   2   6   7       12.00       10.46      0.93 o
   3   6   7        0.97        3.53      1.02 o
 -12   7   7        0.27        0.26      1.37 o
 -11   7   7        2.64        4.01      1.29 o
 -10   7   7        1.19        1.27      1.18 o
  -9   7   7       67.47       63.04      6.99 o
  -8   7   7       46.18       44.74      4.25 o
  -7   7   7        0.12        0.27      1.15 o
  -6   7   7        1.12        1.66      0.90 o
  -5   7   7       17.08       19.44      1.08 o
  -4   7   7        2.48        1.87      2.00 o
  -3   7   7        1.29        3.19      1.06 o
  -2   7   7        2.69        2.60      1.09 o
  -1   7   7        3.93        4.38      1.09 o
   0   7   7        5.28        3.63      1.16 o
   1   7   7        5.41        4.83      1.01 o
   2   7   7        0.17        0.27      0.97 o
 -12   8   7       17.78       16.15      1.66 o
 -11   8   7        0.39        1.57      1.30 o
 -10   8   7       33.84       33.35      2.74 o
  -9   8   7       67.45       62.43      5.47 o
  -8   8   7       16.93       20.69      2.84 o
  -7   8   7       16.71       16.98      1.22 o
  -6   8   7        1.97        3.14      1.08 o
  -5   8   7        0.51        1.07      1.33 o
  -4   8   7        4.71        5.79      1.09 o
  -3   8   7        8.03        7.81      1.74 o
  -2   8   7       11.13       16.37      1.11 o
  -1   8   7        1.20        2.04      1.10 o
   0   8   7        1.65        3.87      1.29 o
   1   8   7        3.06        2.61      1.23 o
 -11   9   7        0.71        2.24      1.41 o
 -10   9   7       12.02       12.95      1.31 o
  -9   9   7       42.78       34.27      2.11 o
  -8   9   7       30.13       27.85      1.37 o
  -7   9   7       39.83       37.90      2.88 o
  -6   9   7       30.19       29.76      1.19 o
  -5   9   7        1.05        0.57      1.04 o
  -4   9   7        0.88        1.86      1.08 o
  -3   9   7        1.21        2.43      1.08 o
  -2   9   7        7.36        9.21      1.13 o
  -1   9   7        1.94        2.03      1.11 o
 -10  10   7        7.28        5.02      1.25 o
  -9  10   7        0.40        0.30      1.15 o
  -8  10   7       19.98       21.31      1.18 o
  -7  10   7       37.30       41.37      1.81 o
  -6  10   7       23.60       23.55      1.33 o
  -5  10   7        3.36        3.66      1.08 o
  -4  10   7       10.16       11.81      1.31 o
  -3  10   7        0.10        0.06      1.12 o
  -8  11   7       24.74       20.91      1.21 o
  -7  11   7        2.03        3.91      1.24 o
  -6  11   7        3.10        3.33      1.15 o
   2 -12   8        0.35        0.63      0.93 o
   3 -12   8        0.15       -0.71      0.89 o
   4 -12   8        5.96        5.13      0.96 o
   5 -12   8        1.10       -0.25      0.92 o
  -1 -11   8        7.73       10.60      0.95 o
   0 -11   8        5.12        6.36      0.94 o
   1 -11   8        0.01       -0.13      0.97 o
   2 -11   8        4.93        5.47      0.95 o
   3 -11   8        7.86        8.21      0.92 o
   4 -11   8        2.92        3.30      0.99 o
   5 -11   8        9.33       10.66      0.91 o
   6 -11   8        0.79        1.04      0.92 o
   7 -11   8        0.89        2.28      1.00 o
  -3 -10   8        0.49        0.18      0.93 o
  -2 -10   8        1.53        5.76      1.20 o
  -1 -10   8        2.40        2.30      0.86 o
   0 -10   8       11.35       11.95      1.16 o
   1 -10   8       21.95       17.27      0.88 o
   2 -10   8        5.40        6.87      0.85 o
   3 -10   8       56.02       49.33      1.01 o
   4 -10   8        0.71        0.41      0.90 o
   5 -10   8       21.09       21.95      0.93 o
   6 -10   8       10.66        7.10      0.99 o
   7 -10   8        0.02        0.21      0.98 o
   8 -10   8        1.15        0.48      0.86 o
  -4  -9   8        0.00       -0.06      0.95 o
  -3  -9   8        1.05        2.00      0.88 o
  -2  -9   8        4.78        5.44      1.05 o
  -1  -9   8       12.33       12.33      0.92 o
   0  -9   8        8.28       10.14      0.90 o
   1  -9   8       40.41       39.92      0.89 o
   2  -9   8       23.70       23.04      0.91 o
   3  -9   8        0.85        1.37      0.83 o
   4  -9   8        0.04        0.82      0.81 o
   5  -9   8        3.36        1.20      0.97 o
   6  -9   8       30.21       30.67      1.59 o
   7  -9   8       32.26       31.56      1.29 o
   8  -9   8        6.83        6.63      1.03 o
   9  -9   8        2.86        6.07      1.19 o
  -5  -8   8        2.33        1.12      1.09 o
  -4  -8   8       17.97       20.29      0.85 o
  -3  -8   8       86.34       82.93      1.30 o
  -2  -8   8      117.85      109.83      1.45 o
  -1  -8   8        0.97        1.77      0.83 o
   0  -8   8        0.12        0.84      0.81 o
   1  -8   8      184.33      192.77      4.33 o
   2  -8   8        5.85        5.77      0.87 o
   3  -8   8       85.73       76.65      1.93 o
   4  -8   8      185.00      174.65      4.48 o
   5  -8   8      208.52      207.26      4.48 o
   6  -8   8       15.12       11.08      0.88 o
   7  -8   8        0.04        0.76      0.89 o
   8  -8   8        1.57        1.73      0.99 o
   9  -8   8        4.93        5.70      1.12 o
  -7  -7   8        6.42        4.82      1.31 o
  -6  -7   8        0.05        0.22      1.12 o
  -5  -7   8       11.55        9.89      1.25 o
  -4  -7   8       34.71       35.20      1.06 o
  -3  -7   8        9.23       12.29      0.96 o
  -2  -7   8       19.40       19.12      0.88 o
  -1  -7   8       21.97       21.76      0.85 o
   0  -7   8      127.15      128.46      1.16 o
   1  -7   8      212.20      217.97      1.54 o
   2  -7   8      308.89      305.40      3.89 o
   3  -7   8       51.69       50.71      1.46 o
   4  -7   8      103.76      102.12      2.72 o
   5  -7   8        7.02        7.46      0.85 o
   6  -7   8       20.96       20.26      0.89 o
   7  -7   8        5.21        4.60      0.91 o
   8  -7   8        0.19        1.93      1.02 o
   9  -7   8        0.44        1.37      1.01 o
  -7  -6   8       21.74       24.45      2.07 o
  -6  -6   8       33.65       32.27      1.14 o
  -5  -6   8       14.57       13.48      1.38 o
  -4  -6   8      137.12      129.44      1.40 o
  -3  -6   8        1.82        3.63      0.81 o
  -2  -6   8      101.90       97.84      1.31 o
  -1  -6   8        1.95        4.14      0.86 o
   0  -6   8      572.24      580.17      8.82 o
   1  -6   8      188.06      192.34      2.36 o
   2  -6   8      143.55      143.24      1.72 o
   3  -6   8       11.48        9.55      0.92 o
   4  -6   8        6.10        4.19      0.83 o
   5  -6   8        2.43        2.90      0.86 o
   6  -6   8        0.00        0.82      0.85 o
   7  -6   8       37.93       33.47      1.90 o
   8  -6   8        0.00        0.81      0.94 o
   9  -6   8       60.93       64.31      3.22 o
  -8  -5   8        0.08       -0.34      2.31 o
  -7  -5   8       10.76        8.52      1.10 o
  -6  -5   8       41.36       44.95      1.56 o
  -5  -5   8        9.52        8.93      2.03 o
  -4  -5   8      170.87      166.58      3.52 o
  -3  -5   8        1.52        1.39      0.86 o
  -2  -5   8       18.94       18.54      1.26 o
  -1  -5   8        0.03        0.15      0.80 o
   0  -5   8        4.92        5.22      0.80 o
   1  -5   8        1.50        2.30      0.80 o
   2  -5   8        0.00        1.40      0.84 o
   3  -5   8        0.25        1.17      0.83 o
   4  -5   8       12.48       13.88      0.85 o
   5  -5   8        0.84       -0.64      0.86 o
   6  -5   8        7.59        2.94      0.89 o
   7  -5   8       24.96       21.72      1.53 o
   8  -5   8        1.83        1.68      0.95 o
   9  -5   8        2.64        2.05      0.97 o
  -9  -4   8        4.68        6.09      1.92 o
  -8  -4   8       36.27       40.98      1.98 o
  -7  -4   8       23.99       26.62      2.21 o
  -6  -4   8       66.58       57.30      1.77 o
  -5  -4   8       17.31       21.46      1.00 o
  -4  -4   8       71.44       70.96      2.32 o
  -3  -4   8      160.03      162.79      1.18 o
  -2  -4   8       32.88       37.12      0.88 o
  -1  -4   8      428.05      441.22      5.67 o
   0  -4   8       61.76       62.24      1.11 o
   1  -4   8        1.98        1.77      0.83 o
   2  -4   8       37.13       38.03      0.91 o
   3  -4   8        0.13        0.74      0.98 o
   4  -4   8        0.29       -0.03      0.80 o
   5  -4   8        3.25        2.30      0.87 o
   6  -4   8        0.35        0.76      0.85 o
   7  -4   8        1.95        2.61      0.87 o
   8  -4   8        0.10        0.87      0.93 o
   9  -4   8        0.55        1.00      0.93 o
 -10  -3   8        0.29        0.32      1.84 o
  -9  -3   8       33.04       33.65      1.95 o
  -8  -3   8        8.78        9.36      1.06 o
  -7  -3   8      117.44      115.06      5.82 o
  -6  -3   8        8.21       10.35      1.07 o
  -5  -3   8       52.39       48.31      1.04 o
  -4  -3   8        5.60        6.68      0.97 o
  -3  -3   8       58.19       55.76      1.09 o
  -2  -3   8       25.00       26.80      1.05 o
  -1  -3   8       48.77       54.79      0.94 o
   0  -3   8        8.64        9.90      0.78 o
   1  -3   8      141.89      139.29      1.68 o
   2  -3   8      101.41      109.33      3.12 o
   3  -3   8       23.04       25.39      1.01 o
   4  -3   8       42.64       45.86      3.00 o
   5  -3   8       49.45       51.35      2.47 o
   6  -3   8       34.01       26.63      2.37 o
   7  -3   8        4.43        2.48      1.05 o
   8  -3   8        0.22        0.85      1.07 o
 -10  -2   8        5.79        7.81      1.23 o
  -9  -2   8        0.00       -1.28      1.03 o
  -8  -2   8        8.94        7.75      0.92 o
  -7  -2   8       21.46       21.85      1.05 o
  -6  -2   8        0.12        1.23      0.91 o
  -5  -2   8        2.39        3.66      0.83 o
  -4  -2   8        1.48        1.00      1.11 o
  -3  -2   8      189.92      178.76      2.43 o
  -2  -2   8      139.70      147.68      1.77 o
  -1  -2   8        0.02        2.94      1.60 o
   0  -2   8       73.29       65.50      1.06 o
   1  -2   8        8.29        6.54      0.79 o
   2  -2   8       29.29       27.52      0.91 o
   3  -2   8       19.28       19.46      1.39 o
   4  -2   8        1.19        1.53      0.92 o
   5  -2   8        9.04        7.45      1.07 o
   6  -2   8        0.13       -0.84      1.12 o
   7  -2   8        1.84        2.74      1.14 o
   8  -2   8        0.00       -0.86      1.08 o
 -11  -1   8        7.26        6.89      1.25 o
 -10  -1   8        0.15        0.75      1.04 o
  -9  -1   8       32.18       32.89      1.01 o
  -8  -1   8       31.47       34.84      0.98 o
  -7  -1   8       12.51       12.89      1.02 o
  -6  -1   8      604.91      611.73     19.22 o
  -5  -1   8       41.83       45.04      1.05 o
  -4  -1   8      121.46      127.59      2.00 o
  -3  -1   8        0.03        1.72      1.85 o
  -2  -1   8      389.26      422.77      9.88 o
  -1  -1   8      281.42      287.78      7.03 o
   0  -1   8       38.32       42.29      1.42 o
   1  -1   8        0.93        1.30      1.03 o
   2  -1   8        0.57        2.66      1.01 o
   3  -1   8      192.25      191.24     13.30 o
   4  -1   8       35.81       33.38      1.18 o
   5  -1   8       97.30       99.97      5.92 o
   6  -1   8       47.54       47.53      3.39 o
   7  -1   8       19.02       17.47      1.26 o
   8  -1   8        6.66        6.36      1.12 o
 -11   0   8       11.22       10.56      1.13 o
 -10   0   8        0.13        0.73      0.93 o
  -9   0   8       29.24       33.30      0.97 o
  -8   0   8      128.26      127.17      2.09 o
  -7   0   8       96.48      103.14      1.69 o
  -6   0   8       16.80       18.61      1.39 o
  -5   0   8        0.89        1.98      1.59 o
  -4   0   8        1.91        0.62      0.95 o
  -3   0   8       27.36       25.49      1.01 o
  -2   0   8      612.63      643.73     20.61 o
  -1   0   8      138.08      131.20      4.36 o
   0   0   8       34.61       38.37      2.34 o
   1   0   8       24.69       26.37      1.11 o
   2   0   8      409.35      399.73     20.79 o
   3   0   8      167.90      160.67      9.15 o
   4   0   8        2.92        1.00      1.17 o
   5   0   8       76.71       77.54      5.08 o
   6   0   8        1.48        3.82      1.44 o
   7   0   8        1.60        1.70      1.10 o
 -12   1   8        0.10        0.51      1.04 o
 -11   1   8       15.13       14.70      1.08 o
 -10   1   8        7.17        7.84      1.12 o
  -9   1   8        2.70        4.11      1.04 o
  -8   1   8       54.08       53.27      2.07 o
  -7   1   8       11.85       13.36      0.98 o
  -6   1   8       23.58       30.10      2.79 o
  -5   1   8        9.64       11.69      2.56 o
  -4   1   8       43.85       50.69      1.39 o
  -3   1   8      269.22      257.79     11.43 o
  -2   1   8      218.73      216.62     10.93 o
  -1   1   8        0.19       -0.39      1.03 o
   0   1   8       43.03       41.92      3.60 o
   1   1   8        1.99        3.24      1.07 o
   2   1   8        8.41        8.24      1.00 o
   3   1   8      126.48      132.31      7.64 o
   4   1   8        0.32        2.06      1.07 o
   5   1   8        2.22        2.60      1.33 o
   6   1   8        5.33        3.21      1.78 o
   7   1   8       10.08       12.37      1.25 o
 -12   2   8        0.97        0.70      1.19 o
 -11   2   8       11.05       16.49      1.21 o
 -10   2   8       32.06       29.48      1.21 o
  -9   2   8      371.64      382.30      5.30 o
  -8   2   8      202.19      193.46      1.51 o
  -7   2   8       68.08       67.39      1.13 o
  -6   2   8       15.84       19.61      1.27 o
  -5   2   8       93.57       95.55      4.69 o
  -4   2   8       24.97       21.39      2.15 o
  -3   2   8      168.49      163.99     12.01 o
  -2   2   8       50.21       53.22      7.28 o
  -1   2   8        2.06        2.58      1.13 o
   0   2   8        0.64        0.44      1.05 o
   1   2   8      270.56      270.80     16.35 o
   2   2   8      140.96      145.93     11.66 o
   3   2   8       10.45       10.76      2.20 o
   4   2   8        0.15        0.99      1.14 o
   5   2   8        0.00        0.01      1.09 o
   6   2   8        3.98        4.92      1.13 o
 -12   3   8        0.28        0.42      1.27 o
 -11   3   8       48.58       45.04      1.24 o
 -10   3   8       69.37       61.40      2.68 o
  -9   3   8       66.87       68.94      2.12 o
  -8   3   8       13.88       17.71      1.09 o
  -7   3   8       21.20       18.83      1.42 o
  -6   3   8        0.45        1.09      0.97 o
  -5   3   8        1.90        2.33      1.03 o
  -4   3   8        8.17        5.67      1.43 o
  -3   3   8        2.34        0.74      1.77 o
  -2   3   8       46.08       51.35      7.36 o
  -1   3   8       23.70       24.49      4.05 o
   0   3   8        1.10        1.60      1.41 o
   1   3   8        0.00        1.45      1.69 o
   2   3   8       12.56       12.79      2.68 o
   3   3   8       31.79       31.92      1.84 o
   4   3   8        5.47        4.73      1.22 o
   5   3   8        0.00        0.05      1.43 o
 -12   4   8        0.00        0.44      1.15 o
 -11   4   8        6.26        6.35      1.13 o
 -10   4   8        4.77        3.66      1.51 o
  -9   4   8        0.01       -0.77      0.99 o
  -8   4   8       60.30       66.32      1.21 o
  -7   4   8       17.29       17.22      1.04 o
  -6   4   8       87.40       95.40      2.39 o
  -5   4   8      105.32      107.40      4.04 o
  -4   4   8       59.85       70.55      3.66 o
  -3   4   8      160.71      157.59     19.66 o
  -2   4   8       23.39       22.66      1.53 o
  -1   4   8        2.67        4.57      1.44 o
   0   4   8        0.35        2.62      1.36 o
   1   4   8        8.33        5.53      1.65 o
   2   4   8        2.68        3.82      0.95 o
   3   4   8        4.32        5.04      1.06 o
   4   4   8        9.28        7.51      0.95 o
 -12   5   8       15.00       10.09      1.34 o
 -11   5   8        4.12        1.57      1.07 o
 -10   5   8       23.46       23.68      1.18 o
  -9   5   8       70.50       67.22      1.86 o
  -8   5   8       46.37       46.60      1.22 o
  -7   5   8      113.73      118.79      7.28 o
  -6   5   8       95.45       96.93      7.43 o
  -5   5   8       22.73       26.44      1.10 o
  -4   5   8        0.46        1.14      1.06 o
  -3   5   8       53.22       57.39      5.24 o
  -2   5   8        7.74        8.50      1.69 o
  -1   5   8        7.35       13.21      1.48 o
   0   5   8       24.67       26.91      1.22 o
   1   5   8       41.82       45.21      3.14 o
   2   5   8       15.78       17.33      1.03 o
   3   5   8        0.04        0.27      0.94 o
 -12   6   8        0.31       -0.32      1.19 o
 -11   6   8        1.44        1.81      1.18 o
 -10   6   8        0.14        1.35      1.13 o
  -9   6   8       28.33       30.25      1.44 o
  -8   6   8        7.33        5.81      1.15 o
  -7   6   8       27.74       26.92      1.21 o
  -6   6   8      115.80      114.02      8.38 o
  -5   6   8        4.01        3.32      1.04 o
  -4   6   8        2.13        3.35      0.87 o
  -3   6   8       47.57       48.30      2.89 o
  -2   6   8       28.06       29.62      1.62 o
  -1   6   8        4.15        2.90      1.13 o
   0   6   8       28.78       29.55      1.15 o
   1   6   8       11.10        7.84      1.12 o
   2   6   8       16.97       19.45      1.02 o
 -12   7   8       31.49       31.26      1.98 o
 -11   7   8       20.70       20.44      1.62 o
 -10   7   8        0.91        2.49      1.14 o
  -9   7   8       10.34       11.87      1.71 o
  -8   7   8      101.41      104.59      6.65 o
  -7   7   8      115.42      114.92      8.57 o
  -6   7   8       20.76       25.17      2.17 o
  -5   7   8       23.47       25.39      2.17 o
  -4   7   8       22.05       19.68      1.87 o
  -3   7   8        0.42       -1.06      1.90 o
  -2   7   8        0.00        1.26      1.09 o
  -1   7   8       62.38       61.43      3.55 o
   0   7   8       10.53        9.11      2.01 o
   1   7   8        1.62        1.18      0.84 o
 -11   8   8        0.67        0.80      1.24 o
 -10   8   8        1.45        2.14      0.96 o
  -9   8   8        3.72        1.75      1.15 o
  -8   8   8        1.75        0.64      1.08 o
  -7   8   8       18.86       20.02      1.30 o
  -6   8   8       48.13       57.30      5.27 o
  -5   8   8        3.44        4.93      1.11 o
  -4   8   8        2.64        4.86      1.11 o
  -3   8   8        0.14        1.49      1.46 o
  -2   8   8        8.95        5.92      1.48 o
  -1   8   8        0.01        0.19      1.26 o
   0   8   8        7.21        8.79      0.99 o
 -11   9   8        1.90        1.85      1.32 o
 -10   9   8       10.50        9.34      1.47 o
  -9   9   8       79.65       71.75      4.72 o
  -8   9   8        1.55        2.42      1.10 o
  -7   9   8        0.06        0.10      1.06 o
  -6   9   8        0.39        1.26      1.10 o
  -5   9   8        0.19        1.67      1.03 o
  -4   9   8        3.08        1.66      1.62 o
  -3   9   8        0.03        2.11      1.08 o
  -2   9   8        2.19        2.44      1.09 o
  -9  10   8       15.76       15.11      1.45 o
  -8  10   8       23.45       22.67      1.29 o
  -7  10   8        0.02       -0.54      1.05 o
  -6  10   8        0.04        0.49      1.06 o
  -5  10   8        2.61        3.96      1.18 o
  -4  10   8        5.64        7.41      2.10 o
   0 -11   9        8.57        8.32      0.97 o
   1 -11   9        7.88        9.98      1.28 o
   2 -11   9        0.85        1.73      0.85 o
   3 -11   9        0.01        0.08      0.87 o
   4 -11   9        2.33        2.71      0.93 o
   5 -11   9        7.61        8.37      1.00 o
   6 -11   9        4.34        4.07      0.94 o
  -2 -10   9       14.65       12.71      0.99 o
  -1 -10   9        0.28       -0.40      0.86 o
   0 -10   9        6.69        6.18      0.87 o
   1 -10   9       29.84       30.95      0.93 o
   2 -10   9        8.40        9.26      0.86 o
   3 -10   9        1.77        1.57      0.94 o
   4 -10   9        1.08        1.22      0.91 o
   5 -10   9        3.14        2.84      0.90 o
   6 -10   9        0.79        0.28      0.90 o
   7 -10   9        8.68       11.33      1.00 o
  -4  -9   9       10.81       11.94      0.98 o
  -3  -9   9       21.07       19.16      1.01 o
  -2  -9   9       19.69       18.42      0.94 o
  -1  -9   9        2.37        2.36      0.93 o
   0  -9   9      100.37       94.57      2.61 o
   1  -9   9        4.97        6.40      0.83 o
   2  -9   9       19.82       20.38      0.91 o
   3  -9   9       76.44       83.38      2.62 o
   4  -9   9       13.47       11.56      0.87 o
   5  -9   9        0.25        0.30      0.87 o
   6  -9   9        3.23        2.33      0.87 o
   7  -9   9        0.40        0.43      0.92 o
   8  -9   9        6.69        7.70      1.21 o
  -5  -8   9        7.63        9.34      1.48 o
  -4  -8   9       14.73       11.74      0.96 o
  -3  -8   9        9.80        9.91      0.84 o
  -2  -8   9       95.63       99.47      3.11 o
  -1  -8   9       11.55       11.79      0.94 o
   0  -8   9        0.08        0.32      0.79 o
   1  -8   9        0.07       -0.11      0.94 o
   2  -8   9      357.33      351.03      4.33 o
   3  -8   9        0.02       -0.74      0.83 o
   4  -8   9        1.98        2.44      0.83 o
   5  -8   9       38.50       45.66      1.12 o
   6  -8   9        0.00       -0.59      0.83 o
   7  -8   9        2.93        2.66      0.89 o
   8  -8   9        1.01        2.06      1.16 o
  -6  -7   9       14.69       12.23      1.46 o
  -5  -7   9        1.31        1.67      1.04 o
  -4  -7   9      109.57      106.77      2.16 o
  -3  -7   9       64.52       59.86      0.97 o
  -2  -7   9        0.34        0.59      0.76 o
  -1  -7   9       98.92       95.49      1.34 o
   0  -7   9        7.56        7.03      0.84 o
   1  -7   9      482.29      486.72      1.90 o
   2  -7   9        2.08        2.24      1.03 o
   3  -7   9       98.34       97.54      1.88 o
   4  -7   9        3.63        5.13      0.81 o
   5  -7   9       44.27       46.47      3.57 o
   6  -7   9        3.52        2.89      0.86 o
   7  -7   9        0.15        1.05      0.90 o
   8  -7   9        0.00        0.21      0.95 o
  -7  -6   9        4.83        3.81      1.51 o
  -6  -6   9        2.53        1.87      1.02 o
  -5  -6   9       15.98       14.32      1.68 o
  -4  -6   9        0.04        0.73      0.79 o
  -3  -6   9        4.74        6.61      0.84 o
  -2  -6   9       39.51       36.31      0.86 o
  -1  -6   9       88.31       84.66      1.64 o
   0  -6   9       82.89       82.82      1.07 o
   1  -6   9      434.95      443.02      5.05 o
   2  -6   9      159.85      155.97      2.81 o
   3  -6   9        1.99        2.99      0.96 o
   4  -6   9        0.00        0.59      0.86 o
   5  -6   9       48.65       37.14      2.57 o
   6  -6   9        1.06        4.10      0.89 o
   7  -6   9        0.64       -0.69      0.96 o
   8  -6   9       20.80       21.90      1.49 o
  -8  -5   9       16.32       14.68      1.07 o
  -7  -5   9        0.02        2.03      1.03 o
  -6  -5   9       80.15       80.54      1.21 o
  -5  -5   9       19.11       20.89      0.98 o
  -4  -5   9        6.68        5.90      0.83 o
  -3  -5   9        9.50       10.74      0.78 o
  -2  -5   9        2.51        3.63      0.80 o
  -1  -5   9      426.18      432.67      6.50 o
   0  -5   9       32.46       33.48      0.93 o
   1  -5   9       36.21       39.34      1.70 o
   2  -5   9       58.76       61.94      1.72 o
   3  -5   9       15.69       15.68      0.84 o
   4  -5   9       22.62       20.12      0.88 o
   5  -5   9       59.78       49.79      2.31 o
   6  -5   9        4.78        2.88      0.90 o
   7  -5   9        0.69        1.01      0.90 o
   8  -5   9        5.27        4.67      0.93 o
  -9  -4   9       11.44       10.16      1.42 o
  -8  -4   9       18.98       17.01      1.12 o
  -7  -4   9        1.32        1.52      0.98 o
  -6  -4   9       12.57       12.49      0.97 o
  -5  -4   9        1.28        2.36      1.49 o
  -4  -4   9        0.02        0.09      0.92 o
  -3  -4   9       32.29       37.34      1.10 o
  -2  -4   9       31.26       28.58      1.06 o
  -1  -4   9      136.46      133.13      1.08 o
   0  -4   9      102.70      101.80      1.41 o
   1  -4   9      348.29      365.86      6.82 o
   2  -4   9        0.06        0.87      0.68 o
   3  -4   9        7.38        5.36      0.93 o
   4  -4   9       28.06       28.49      0.90 o
   5  -4   9       65.36       56.84      2.84 o
   6  -4   9       13.64       17.50      1.45 o
   7  -4   9        0.38        0.19      0.88 o
   8  -4   9        8.09       11.60      1.04 o
 -10  -3   9       44.25       38.72      1.37 o
  -9  -3   9        1.08        0.99      1.05 o
  -8  -3   9        7.24       10.47      1.40 o
  -7  -3   9        0.77        0.10      0.98 o
  -6  -3   9       67.19       68.55      1.62 o
  -5  -3   9       24.23       19.94      0.98 o
  -4  -3   9        9.50        9.81      1.55 o
  -3  -3   9       13.91       15.42      1.01 o
  -2  -3   9       63.98       61.48      1.08 o
  -1  -3   9        0.86        1.11      0.81 o
   0  -3   9      300.39      307.09      4.27 o
   1  -3   9        8.07        8.68      0.77 o
   2  -3   9       28.15       28.93      1.57 o
   3  -3   9       27.91       23.55      0.90 o
   4  -3   9        5.93        9.67      0.96 o
   5  -3   9       16.45       12.93      0.90 o
   6  -3   9        3.72        2.99      0.86 o
   7  -3   9       13.17       12.45      1.08 o
   8  -3   9        0.05        1.70      1.12 o
 -10  -2   9        0.01       -0.79      1.09 o
  -9  -2   9        1.74        2.36      0.97 o
  -8  -2   9       15.24       17.48      0.93 o
  -7  -2   9       12.35       14.44      1.01 o
  -6  -2   9        0.05       -0.35      1.01 o
  -5  -2   9       44.34       41.05      1.71 o
  -4  -2   9      186.83      189.10      1.87 o
  -3  -2   9        9.63       12.17      1.61 o
  -2  -2   9      178.18      178.80      2.93 o
  -1  -2   9      447.87      476.00      9.38 o
   0  -2   9      178.98      174.52      4.52 o
   1  -2   9      110.89      109.26      3.01 o
   2  -2   9       26.38       23.63      1.32 o
   3  -2   9      136.15      141.31      7.50 o
   4  -2   9        0.40        0.22      1.05 o
   5  -2   9       12.85       11.25      1.05 o
   6  -2   9       18.46       21.48      1.97 o
   7  -2   9        6.05        5.01      1.60 o
 -11  -1   9        0.42        0.40      1.11 o
 -10  -1   9        0.42        0.66      1.01 o
  -9  -1   9        0.07        0.37      0.87 o
  -8  -1   9        1.14        0.35      0.85 o
  -7  -1   9       64.04       62.63      1.69 o
  -6  -1   9       21.46       26.87      1.10 o
  -5  -1   9       10.08        7.91      0.91 o
  -4  -1   9        0.05        0.05      1.15 o
  -3  -1   9       46.29       43.70      1.05 o
  -2  -1   9       14.71       16.31      0.89 o
  -1  -1   9      230.56      234.83      8.00 o
   0  -1   9       58.32       61.53      1.74 o
   1  -1   9      121.82      118.87      6.17 o
   2  -1   9       28.63       30.73      1.13 o
   3  -1   9       72.47       69.84      4.23 o
   4  -1   9        8.05       10.69      1.11 o
   5  -1   9        0.80        1.20      1.05 o
   6  -1   9        3.49        1.28      1.06 o
   7  -1   9        4.92        2.06      1.18 o
 -11   0   9        1.39        0.67      0.99 o
 -10   0   9        4.27        2.62      0.92 o
  -9   0   9        5.81        4.84      0.89 o
  -8   0   9        2.02        2.27      0.91 o
  -7   0   9      367.81      388.37      4.64 o
  -6   0   9       43.30       46.93      1.07 o
  -5   0   9        4.57        2.57      1.27 o
  -4   0   9        7.62        8.44      0.85 o
  -3   0   9        1.13       -0.69      0.95 o
  -2   0   9      335.45      339.70     17.07 o
  -1   0   9        5.99        6.72      0.98 o
   0   0   9      238.09      244.70     12.92 o
   1   0   9       42.09       34.68      2.09 o
   2   0   9        6.56        7.87      1.09 o
   3   0   9      103.80       99.45      4.73 o
   4   0   9        0.42        1.35      1.06 o
   5   0   9        7.98        9.76      1.09 o
   6   0   9       29.06       34.19      1.18 o
 -11   1   9       15.90       17.44      1.34 o
 -10   1   9       32.92       34.25      1.02 o
  -9   1   9       79.94       77.75      3.11 o
  -8   1   9       28.48       36.12      1.44 o
  -7   1   9       17.55       12.30      0.97 o
  -6   1   9        9.41       10.01      1.18 o
  -5   1   9       11.54       11.17      1.24 o
  -4   1   9       66.61       65.15      1.39 o
  -3   1   9       31.07       36.00      1.06 o
  -2   1   9      275.79      278.09     12.27 o
  -1   1   9       47.22       49.90      3.03 o
   0   1   9        5.46        5.76      1.06 o
   1   1   9       30.39       28.46      1.74 o
   2   1   9      355.37      348.33     29.56 o
   3   1   9       29.17       28.30      1.48 o
   4   1   9       34.10       36.91      2.01 o
   5   1   9        0.70        1.76      1.08 o
   6   1   9        0.10        0.75      1.10 o
 -12   2   9        5.37        7.29      1.00 o
 -11   2   9       44.74       36.92      1.79 o
 -10   2   9       11.71       13.02      1.07 o
  -9   2   9        0.14        0.65      0.94 o
  -8   2   9        0.33        1.27      0.89 o
  -7   2   9        4.81        7.72      0.94 o
  -6   2   9       17.87       15.25      1.29 o
  -5   2   9        0.95        2.73      2.81 o
  -4   2   9        1.61        1.35      1.29 o
  -3   2   9      135.14      141.23     16.13 o
  -2   2   9        3.10        5.11      1.42 o
  -1   2   9       69.32       74.60      4.94 o
   0   2   9      120.86      118.60      8.24 o
   1   2   9       20.75       23.66      2.28 o
   2   2   9       55.52       48.64      2.82 o
   3   2   9        0.25        1.33      0.90 o
   4   2   9        2.41        2.85      1.05 o
   5   2   9       10.23       13.55      1.16 o
 -12   3   9        1.69        1.59      1.11 o
 -11   3   9       23.52       17.28      1.17 o
 -10   3   9        0.84        0.15      1.03 o
  -9   3   9        7.32        7.42      1.09 o
  -8   3   9        0.41        1.97      0.97 o
  -7   3   9      203.62      206.13      5.85 o
  -6   3   9       78.36       70.28      2.36 o
  -5   3   9        2.32        3.55      1.34 o
  -4   3   9       30.88       29.89      1.45 o
  -3   3   9      137.90      137.56     15.09 o
  -2   3   9       89.74       93.51      9.06 o
  -1   3   9       12.83       15.18      0.93 o
   0   3   9       42.89       46.15      5.18 o
   1   3   9      140.52      144.12     10.97 o
   2   3   9        3.26        2.97      1.11 o
   3   3   9        2.27        3.21      1.03 o
   4   3   9        2.01        1.05      1.07 o
 -12   4   9       16.05       14.92      1.19 o
 -11   4   9        8.32       11.36      1.17 o
 -10   4   9       82.22       64.39      2.39 o
  -9   4   9        0.29        0.77      0.93 o
  -8   4   9        7.93       10.90      2.06 o
  -7   4   9       47.60       46.99      1.38 o
  -6   4   9       53.67       52.83      1.97 o
  -5   4   9       70.13       77.02      2.46 o
  -4   4   9        0.02        1.16      1.69 o
  -3   4   9        0.24        3.01      1.48 o
  -2   4   9        0.07        1.85      1.40 o
  -1   4   9        5.16        7.52      1.33 o
   0   4   9        0.04        2.61      1.11 o
   1   4   9        0.52        0.13      1.26 o
   2   4   9       31.90       30.90      2.64 o
   3   4   9        8.17        7.77      1.17 o
   4   4   9        2.09        1.43      0.92 o
 -12   5   9        0.98        0.67      1.12 o
 -11   5   9       58.64       50.23      1.24 o
 -10   5   9       17.52       19.60      1.19 o
  -9   5   9        0.22        1.68      1.40 o
  -8   5   9      108.81       94.47      5.81 o
  -7   5   9        4.50        6.68      0.99 o
  -6   5   9       19.91       22.05      1.62 o
  -5   5   9       13.18       12.68      1.22 o
  -4   5   9        0.90        3.30      1.02 o
  -3   5   9       50.83       48.80      3.65 o
  -2   5   9        0.01        0.31      0.90 o
  -1   5   9       78.09       78.56      5.03 o
   0   5   9        0.39        1.56      0.86 o
   1   5   9       14.47       18.37      1.42 o
   2   5   9        1.60        2.59      0.95 o
   3   5   9        4.44        5.14      1.00 o
 -12   6   9        9.04       12.09      1.28 o
 -11   6   9        0.15        0.53      1.17 o
 -10   6   9        9.41        9.64      1.08 o
  -9   6   9       19.79       18.92      1.96 o
  -8   6   9        7.83        6.83      1.05 o
  -7   6   9        0.22        1.67      1.02 o
  -6   6   9       16.69       15.80      1.39 o
  -5   6   9        0.61        0.21      1.00 o
  -4   6   9       14.15       15.73      1.36 o
  -3   6   9       22.73       20.05      2.61 o
  -2   6   9       13.59       15.16      1.47 o
  -1   6   9       21.85       21.54      3.25 o
   0   6   9        9.55       14.07      1.21 o
   1   6   9        0.23        1.51      0.89 o
 -11   7   9        0.50        0.41      1.17 o
 -10   7   9        2.82        2.86      1.11 o
  -9   7   9        0.66        2.41      1.05 o
  -8   7   9       25.35       22.71      3.02 o
  -7   7   9       15.73       15.88      2.42 o
  -6   7   9        0.01        0.32      1.09 o
  -5   7   9       44.72       51.57      4.11 o
  -4   7   9        0.22        2.30      1.00 o
  -3   7   9        0.67        1.53      1.06 o
  -2   7   9       41.74       42.05      3.54 o
  -1   7   9       20.66       20.53      1.47 o
   0   7   9        0.16        1.75      1.09 o
 -11   8   9       10.74        8.39      1.21 o
 -10   8   9        8.74        6.05      1.51 o
  -9   8   9       39.45       38.94      2.01 o
  -8   8   9       24.54       22.60      1.28 o
  -7   8   9       49.00       45.52      3.86 o
  -6   8   9       23.59       23.10      2.45 o
  -5   8   9        4.49        6.92      1.04 o
  -4   8   9        0.08        0.27      1.12 o
  -3   8   9        1.06        1.41      1.04 o
  -2   8   9        0.96        1.11      1.53 o
  -1   8   9       19.05       19.02      1.60 o
 -10   9   9        3.34        3.84      1.22 o
  -9   9   9       11.40        9.77      1.15 o
  -8   9   9       18.66       16.75      1.70 o
  -7   9   9       14.06       14.59      1.08 o
  -6   9   9       12.08       11.72      1.09 o
  -5   9   9        0.77        1.22      1.42 o
  -4   9   9        1.08        0.68      1.14 o
  -3   9   9        1.77        0.35      1.41 o
   1 -11  10       16.65       16.20      1.00 o
   2 -11  10        4.37        3.30      0.89 o
   3 -11  10        2.56        3.41      0.84 o
   4 -11  10        1.18        1.76      0.85 o
   5 -11  10        2.20        1.44      0.82 o
  -2 -10  10       21.49       21.57      1.00 o
  -1 -10  10        2.70        3.03      0.89 o
   0 -10  10       12.70       12.04      0.93 o
   1 -10  10        0.03       -0.13      0.86 o
   2 -10  10        7.96        5.64      0.90 o
   3 -10  10        4.88        3.76      0.93 o
   4 -10  10        0.01        0.43      0.84 o
   5 -10  10        4.20        3.56      0.91 o
   6 -10  10        0.15        1.35      1.11 o
  -3  -9  10        6.50        7.45      0.97 o
  -2  -9  10        4.20        3.52      0.89 o
  -1  -9  10       22.48       21.86      1.19 o
   0  -9  10       18.31       18.84      0.96 o
   1  -9  10       29.19       29.44      1.63 o
   2  -9  10        2.09        2.71      0.87 o
   3  -9  10        0.42        0.07      0.85 o
   4  -9  10       28.79       27.14      1.04 o
   5  -9  10        2.88        4.50      1.09 o
   6  -9  10        0.55       -0.32      0.90 o
   7  -9  10        4.30        4.67      0.94 o
  -5  -8  10        0.08        1.71      1.08 o
  -4  -8  10        1.15        0.80      0.97 o
  -3  -8  10        0.00       -0.34      0.86 o
  -2  -8  10      105.06      101.29      2.98 o
  -1  -8  10       51.81       52.32      1.38 o
   0  -8  10       93.53       87.22      2.38 o
   1  -8  10       31.16       33.94      0.89 o
   2  -8  10       16.69       16.51      1.02 o
   3  -8  10        0.26       -0.85      0.84 o
   4  -8  10        3.41        2.61      0.88 o
   5  -8  10       23.82       22.38      1.67 o
   6  -8  10        7.82        7.52      1.38 o
   7  -8  10       11.32       10.66      1.10 o
  -6  -7  10        0.42        1.07      1.09 o
  -5  -7  10       26.87       27.52      1.38 o
  -4  -7  10       12.16       11.20      0.89 o
  -3  -7  10        5.93        5.27      1.03 o
  -2  -7  10        9.38       10.67      0.83 o
  -1  -7  10        7.88        7.05      0.82 o
   0  -7  10      208.29      204.88      1.25 o
   1  -7  10       44.77       48.79      2.06 o
   2  -7  10      177.87      181.58      3.19 o
   3  -7  10       68.97       66.92      1.38 o
   4  -7  10       13.74       12.11      1.08 o
   5  -7  10       21.60       20.00      0.93 o
   6  -7  10        6.40        5.82      0.89 o
   7  -7  10        0.01       -0.37      0.99 o
  -7  -6  10        0.30        1.73      1.07 o
  -6  -6  10        2.95        4.87      1.06 o
  -5  -6  10        9.93        8.79      1.03 o
  -4  -6  10        0.70        0.19      0.93 o
  -3  -6  10      186.59      179.53      2.02 o
  -2  -6  10        5.04        5.86      0.78 o
  -1  -6  10       47.46       50.45      1.34 o
   0  -6  10      257.49      248.28      4.24 o
   1  -6  10      577.10      588.53     11.16 o
   2  -6  10       29.50       26.76      0.90 o
   3  -6  10        6.39        6.10      0.81 o
   4  -6  10       20.84       18.21      1.00 o
   5  -6  10        3.65        4.70      0.84 o
   6  -6  10        1.42        1.10      0.91 o
   7  -6  10       15.90       16.13      1.55 o
  -8  -5  10        5.53        4.62      1.06 o
  -7  -5  10        0.37        1.29      1.04 o
  -6  -5  10        7.47        6.81      1.00 o
  -5  -5  10        9.79       12.31      0.99 o
  -4  -5  10        0.23        1.82      0.91 o
  -3  -5  10        0.00        1.58      0.89 o
  -2  -5  10        2.12        2.84      0.80 o
  -1  -5  10       52.73       54.38      1.13 o
   0  -5  10      479.00      480.71      2.58 o
   1  -5  10       10.28       11.88      0.98 o
   2  -5  10       12.24       11.15      0.88 o
   3  -5  10       54.05       47.38      1.44 o
   4  -5  10       87.77       83.04      2.77 o
   5  -5  10       16.57       17.37      1.15 o
   6  -5  10        0.21       -0.40      0.99 o
   7  -5  10        0.22        1.42      0.95 o
  -9  -4  10       24.17       23.89      1.74 o
  -8  -4  10        1.92        2.91      0.98 o
  -7  -4  10        2.41        2.66      0.84 o
  -6  -4  10        2.83        3.94      0.96 o
  -5  -4  10      133.30      121.99      2.64 o
  -4  -4  10        8.64       10.68      0.90 o
  -3  -4  10        2.53        3.79      0.90 o
  -2  -4  10        0.00        1.42      1.02 o
  -1  -4  10        4.71        4.24      0.87 o
   0  -4  10      279.37      267.38      2.12 o
   1  -4  10        0.21        0.70      0.83 o
   2  -4  10        0.81        0.72      0.83 o
   3  -4  10        0.03        0.99      0.71 o
   4  -4  10        0.45        1.04      0.88 o
   5  -4  10        0.80        1.74      0.93 o
   6  -4  10        0.01        1.23      0.89 o
   7  -4  10        0.51        1.21      0.92 o
  -9  -3  10        3.24        1.65      0.99 o
  -8  -3  10        0.04       -0.44      1.03 o
  -7  -3  10        0.95        1.56      0.97 o
  -6  -3  10      139.81      142.26      5.39 o
  -5  -3  10       22.95       19.67      0.95 o
  -4  -3  10       40.99       36.39      0.81 o
  -3  -3  10        9.66        7.92      0.94 o
  -2  -3  10      208.46      211.30      6.06 o
  -1  -3  10       28.75       32.00      1.04 o
   0  -3  10       94.26       92.39      1.94 o
   1  -3  10      118.53      130.17      2.46 o
   2  -3  10      103.07      105.95      3.94 o
   3  -3  10       43.26       35.27      0.82 o
   4  -3  10        0.04        2.31      0.85 o
   5  -3  10        0.43        0.41      1.02 o
   6  -3  10        6.88        6.95      1.63 o
   7  -3  10       14.77       15.46      1.42 o
 -10  -2  10        0.04       -0.13      1.07 o
  -9  -2  10       15.91       14.39      1.05 o
  -8  -2  10        1.62        0.34      0.87 o
  -7  -2  10        3.39        4.95      0.99 o
  -6  -2  10        0.40        2.46      0.92 o
  -5  -2  10        0.27        1.16      0.87 o
  -4  -2  10       19.95       25.96      0.96 o
  -3  -2  10      101.15       98.04      4.43 o
  -2  -2  10       21.27       20.13      2.17 o
  -1  -2  10      122.99      123.14      4.47 o
   0  -2  10       69.80       61.72      2.62 o
   1  -2  10       40.93       42.64      1.14 o
   2  -2  10        9.87       10.12      2.28 o
   3  -2  10       29.20       27.75      1.12 o
   4  -2  10        0.17        2.66      1.02 o
   5  -2  10        1.43        1.23      1.04 o
   6  -2  10        7.73        8.69      1.12 o
   7  -2  10       33.91       33.86      2.19 o
 -10  -1  10        7.69        8.56      1.04 o
  -9  -1  10        0.00        1.36      0.89 o
  -8  -1  10        0.26       -0.12      0.78 o
  -7  -1  10        1.57        1.62      0.99 o
  -6  -1  10       48.28       46.70      1.28 o
  -5  -1  10      140.34      145.86      3.95 o
  -4  -1  10       14.55       19.41      1.58 o
  -3  -1  10        6.29        4.00      0.96 o
  -2  -1  10      354.03      348.55      9.88 o
  -1  -1  10      144.95      166.37      6.95 o
   0  -1  10      219.52      231.34     12.12 o
   1  -1  10      257.03      256.57     15.05 o
   2  -1  10       44.00       49.87      2.29 o
   3  -1  10        7.31        5.14      1.09 o
   4  -1  10        0.32        2.17      1.16 o
   5  -1  10       35.50       37.40      3.12 o
   6  -1  10        2.49        4.01      1.10 o
 -11   0  10        0.22        0.94      0.97 o
 -10   0  10        0.35       -0.09      0.89 o
  -9   0  10        7.23        8.89      0.84 o
  -8   0  10        0.30        0.43      0.81 o
  -7   0  10       18.68       16.19      0.99 o
  -6   0  10       39.09       43.50      0.98 o
  -5   0  10       12.14        7.58      1.19 o
  -4   0  10      140.06      150.65      5.18 o
  -3   0  10        0.06       -0.22      0.93 o
  -2   0  10      346.62      339.79     17.63 o
  -1   0  10      445.38      460.73     19.29 o
   0   0  10      416.84      411.74     21.06 o
   1   0  10      201.91      194.34     11.71 o
   2   0  10        3.58        2.91      1.02 o
   3   0  10       42.03       44.76      1.76 o
   4   0  10       20.16       18.66      1.10 o
   5   0  10        8.45        8.26      1.09 o
   6   0  10        2.18        0.80      1.12 o
 -11   1  10        0.18        0.04      0.91 o
 -10   1  10        5.29        5.85      0.92 o
  -9   1  10        3.23        4.25      0.81 o
  -8   1  10       41.49       47.00      1.15 o
  -7   1  10       45.62       52.13      1.43 o
  -6   1  10        8.78        9.19      1.30 o
  -5   1  10        0.57        1.75      1.18 o
  -4   1  10       57.70       56.77      2.57 o
  -3   1  10        7.17        7.51      1.36 o
  -2   1  10       62.53       68.02      2.57 o
  -1   1  10        3.15        7.46      0.78 o
   0   1  10        0.68        1.26      1.04 o
   1   1  10      406.90      395.39     23.51 o
   2   1  10       14.30       15.55      1.07 o
   3   1  10        0.69        2.34      0.99 o
   4   1  10        5.66        2.62      0.96 o
   5   1  10        0.11       -0.32      0.97 o
 -11   2  10       54.51       56.01      3.61 o
 -10   2  10        0.00        0.34      1.02 o
  -9   2  10       28.88       27.01      1.66 o
  -8   2  10       63.32       70.97      1.12 o
  -7   2  10       46.52       46.99      1.06 o
  -6   2  10        0.85        1.12      1.30 o
  -5   2  10        0.04        0.63      2.04 o
  -4   2  10       54.20       60.31      5.63 o
  -3   2  10        5.77        7.08      1.41 o
  -2   2  10      108.78      107.52      5.73 o
  -1   2  10       10.46        8.48      1.27 o
   0   2  10      136.05      139.83     11.84 o
   1   2  10       37.12       39.47      1.94 o
   2   2  10       93.46       91.66      7.29 o
   3   2  10        2.83        5.28      0.92 o
   4   2  10        0.33        1.37      0.95 o
 -11   3  10       29.73       26.20      1.09 o
 -10   3  10        0.09       -0.48      1.01 o
  -9   3  10       66.76       57.23      1.65 o
  -8   3  10       12.29       16.82      1.07 o
  -7   3  10        2.54        4.17      0.96 o
  -6   3  10        9.94       11.55      1.07 o
  -5   3  10       16.68       18.13      1.34 o
  -4   3  10        0.96        0.80      2.23 o
  -3   3  10        1.01        1.22      1.37 o
  -2   3  10        5.33        8.56      0.85 o
  -1   3  10        6.86        9.33      1.02 o
   0   3  10       40.67       40.76      2.67 o
   1   3  10        0.13        1.29      1.04 o
   2   3  10        4.93        7.50      0.94 o
   3   3  10        0.99        0.56      1.40 o
 -12   4  10        4.79        4.25      1.31 o
 -11   4  10        3.90        4.67      1.02 o
 -10   4  10       11.86        9.95      1.15 o
  -9   4  10        7.88        8.16      1.05 o
  -8   4  10       34.92       31.78      1.42 o
  -7   4  10        0.47        1.07      0.99 o
  -6   4  10        8.43        9.40      1.04 o
  -5   4  10        0.11       -0.82      1.92 o
  -4   4  10        1.80        0.28      1.36 o
  -3   4  10        1.85        3.28      1.76 o
  -2   4  10       11.33       14.15      4.40 o
  -1   4  10        0.92        0.92      1.02 o
   0   4  10       17.78       19.55      1.60 o
   1   4  10        5.53        6.01      1.17 o
   2   4  10        8.06        6.46      1.09 o
   3   4  10       11.95       14.49      2.61 o
 -11   5  10        0.89        1.48      1.08 o
 -10   5  10        0.13        0.40      1.14 o
  -9   5  10        1.67        1.89      0.97 o
  -8   5  10        2.43        2.60      1.07 o
  -7   5  10       22.36       25.21      0.98 o
  -6   5  10       21.18       20.57      0.98 o
  -5   5  10        1.43        1.09      0.99 o
  -4   5  10        0.62        0.02      1.00 o
  -3   5  10       21.08       19.54      1.30 o
  -2   5  10       10.86       12.88      1.50 o
  -1   5  10        7.00        7.88      1.65 o
   0   5  10       70.76       85.59      4.34 o
   1   5  10        0.00        0.46      0.98 o
   2   5  10       17.58       16.14      0.99 o
 -11   6  10        2.93        3.24      1.08 o
 -10   6  10        6.82        6.71      1.10 o
  -9   6  10        2.29        3.61      1.05 o
  -8   6  10       34.92       34.22      1.12 o
  -7   6  10       29.84       30.87      1.83 o
  -6   6  10        7.40        8.06      1.09 o
  -5   6  10       38.81       37.57      2.24 o
  -4   6  10       20.59       19.16      1.76 o
  -3   6  10        9.55       11.81      1.10 o
  -2   6  10        1.40        1.58      1.07 o
  -1   6  10        5.10        6.59      1.06 o
   0   6  10        4.71        2.68      0.96 o
 -11   7  10        2.60        2.08      1.21 o
 -10   7  10        0.88        2.22      1.06 o
  -9   7  10        0.07       -0.87      1.04 o
  -8   7  10        0.38       -0.65      1.00 o
  -7   7  10       21.45       22.80      1.34 o
  -6   7  10       25.31       31.14      1.84 o
  -5   7  10        2.40        2.39      1.04 o
  -4   7  10        0.07       -0.58      1.00 o
  -3   7  10        0.34        2.24      1.05 o
  -2   7  10       37.55       39.89      4.55 o
  -1   7  10        5.13        5.61      1.13 o
 -10   8  10        0.55        0.33      0.99 o
  -9   8  10        3.27        2.48      0.94 o
  -8   8  10       16.59       13.50      1.08 o
  -7   8  10        2.37        1.34      1.26 o
  -6   8  10        1.61        0.89      1.30 o
  -5   8  10        2.05        3.14      1.05 o
  -4   8  10        1.35        0.70      1.07 o
  -3   8  10        0.25        0.91      1.39 o
  -8   9  10       40.79       40.75      3.14 o
  -7   9  10        1.10        2.39      1.14 o
  -6   9  10        2.17        1.35      1.09 o
  -1 -10  11       11.02       10.94      0.92 o
   0 -10  11        0.00        0.04      0.89 o
   1 -10  11        1.13        1.19      0.87 o
   2 -10  11        0.47        0.24      0.91 o
   3 -10  11       18.38       18.98      1.36 o
   4 -10  11       17.62       18.78      0.89 o
   5 -10  11        0.85        0.63      0.98 o
  -3  -9  11        0.46        0.68      0.92 o
  -2  -9  11       46.31       44.47      1.18 o
  -1  -9  11        0.14        0.64      0.85 o
   0  -9  11        0.87        1.64      0.85 o
   1  -9  11        4.13        3.33      0.86 o
   2  -9  11        6.47        6.96      1.21 o
   3  -9  11        0.95        1.41      0.82 o
   4  -9  11       61.57       57.21      1.94 o
   5  -9  11        0.69        2.30      1.05 o
   6  -9  11       27.21       27.09      1.13 o
  -4  -8  11       21.11       21.95      1.04 o
  -3  -8  11       31.94       33.43      1.72 o
  -2  -8  11        3.47        4.28      0.86 o
  -1  -8  11        0.72        1.45      0.85 o
   0  -8  11        5.71        7.88      0.84 o
   1  -8  11        4.19        6.19      0.93 o
   2  -8  11       10.85       10.95      0.77 o
   3  -8  11       12.91       11.63      0.85 o
   4  -8  11       21.21       24.33      1.24 o
   5  -8  11        4.77        3.66      0.91 o
   6  -8  11        3.66        4.88      0.91 o
  -6  -7  11        7.04        6.18      1.30 o
  -5  -7  11       88.29       83.47      2.73 o
  -4  -7  11       35.41       40.27      1.65 o
  -3  -7  11       38.48       38.19      1.55 o
  -2  -7  11        0.05        0.89      0.82 o
  -1  -7  11        1.82        0.78      0.72 o
   0  -7  11        0.93        1.09      0.83 o
   1  -7  11       19.91       20.00      1.22 o
   2  -7  11      109.72      114.30      3.04 o
   3  -7  11        7.81        8.57      0.84 o
   4  -7  11       10.44       10.56      1.35 o
   5  -7  11        0.00        2.25      1.14 o
   6  -7  11        2.79        3.06      0.89 o
  -7  -6  11        1.74        1.64      1.12 o
  -6  -6  11        0.06        0.64      1.04 o
  -5  -6  11        0.92        1.42      1.11 o
  -4  -6  11       25.64       22.72      1.45 o
  -3  -6  11        4.40        7.39      0.95 o
  -2  -6  11       23.59       25.04      0.83 o
  -1  -6  11      167.16      161.41      3.80 o
   0  -6  11        9.21        9.21      0.86 o
   1  -6  11       52.43       56.39      1.44 o
   2  -6  11       13.10       14.77      0.99 o
   3  -6  11        5.49        4.55      0.83 o
   4  -6  11        2.21        3.52      0.83 o
   5  -6  11        0.25       -0.02      0.83 o
   6  -6  11        3.74        4.02      1.63 o
  -7  -5  11        8.18        6.16      1.09 o
  -6  -5  11        1.17        0.71      1.01 o
  -5  -5  11      206.11      200.69      8.37 o
  -4  -5  11       21.66       21.24      1.11 o
  -3  -5  11       15.07       13.65      0.95 o
  -2  -5  11      455.55      454.45      5.28 o
  -1  -5  11       68.38       64.90      2.10 o
   0  -5  11       96.62       95.63      1.22 o
   1  -5  11        0.60        1.80      0.82 o
   2  -5  11       11.35       10.61      0.83 o
   3  -5  11       16.32       17.34      0.85 o
   4  -5  11       12.12       17.62      1.17 o
   5  -5  11        0.14       -0.70      0.85 o
   6  -5  11        3.68        3.23      0.89 o
  -8  -4  11        7.85        7.51      1.14 o
  -7  -4  11        2.16        2.76      0.83 o
  -6  -4  11        0.01        1.01      0.80 o
  -5  -4  11        5.36        7.98      0.94 o
  -4  -4  11       49.77       49.60      1.37 o
  -3  -4  11        0.00        2.05      0.90 o
  -2  -4  11        1.35        1.92      1.38 o
  -1  -4  11      238.27      233.33     12.22 o
   0  -4  11       12.77       12.82      0.83 o
   1  -4  11       61.57       65.49      2.27 o
   2  -4  11       20.97       16.56      1.05 o
   3  -4  11        0.96        3.00      1.20 o
   4  -4  11        1.72        1.74      0.84 o
   5  -4  11       12.19       15.08      1.84 o
   6  -4  11       14.30       12.58      1.11 o
  -9  -3  11       27.23       30.66      1.11 o
  -8  -3  11       11.40        9.07      1.09 o
  -7  -3  11       33.41       34.68      1.59 o
  -6  -3  11        4.59        5.64      0.97 o
  -5  -3  11        3.85        3.09      0.83 o
  -4  -3  11       13.34       14.91      0.82 o
  -3  -3  11        0.63        2.57      0.97 o
  -2  -3  11      181.18      190.06      5.47 o
  -1  -3  11      194.99      195.59      6.52 o
   0  -3  11        1.02        2.64      0.83 o
   1  -3  11       66.98       67.57      2.08 o
   2  -3  11        7.23        9.10      1.04 o
   3  -3  11       55.14       47.45      2.84 o
   4  -3  11        0.00        0.85      1.80 o
   5  -3  11       12.43       12.34      1.09 o
   6  -3  11        0.83        0.38      1.15 o
  -9  -2  11        6.80        4.91      0.96 o
  -8  -2  11        0.02       -1.07      1.04 o
  -7  -2  11       28.15       32.63      1.09 o
  -6  -2  11        0.47        1.62      0.91 o
  -5  -2  11        0.20       -0.50      0.75 o
  -4  -2  11       51.05       45.77      1.04 o
  -3  -2  11       87.74       96.01      1.19 o
  -2  -2  11       57.20       64.33      1.11 o
  -1  -2  11      172.58      183.08      7.83 o
   0  -2  11       49.14       51.21      3.58 o
   1  -2  11       80.42       74.88      2.47 o
   2  -2  11        4.60        3.97      1.61 o
   3  -2  11        3.56        4.38      1.05 o
   4  -2  11        1.15        1.56      1.32 o
   5  -2  11       10.13       15.74      1.10 o
   6  -2  11        1.92        2.24      1.19 o
 -10  -1  11        0.26       -0.18      0.96 o
  -9  -1  11        0.01        0.96      0.85 o
  -8  -1  11        7.40        7.65      1.03 o
  -7  -1  11       37.20       33.39      1.39 o
  -6  -1  11       60.41       52.48      1.06 o
  -5  -1  11       26.28       32.14      1.00 o
  -4  -1  11       36.40       42.38      1.03 o
  -3  -1  11       91.50       88.61      2.76 o
  -2  -1  11       19.95       20.02      1.02 o
  -1  -1  11       38.90       45.15      1.92 o
   0  -1  11        0.08       -0.97      0.96 o
   1  -1  11        1.37        1.46      0.93 o
   2  -1  11       19.58       18.37      1.40 o
   3  -1  11        0.69        0.09      1.08 o
   4  -1  11        1.28        2.29      1.06 o
   5  -1  11       28.32       28.05      1.18 o
 -10   0  11        2.21        3.06      0.97 o
  -9   0  11        1.20       -0.53      0.94 o
  -8   0  11        0.20        0.15      0.79 o
  -7   0  11        1.47        1.37      0.95 o
  -6   0  11       94.58       92.43      3.45 o
  -5   0  11       11.15       19.84      1.08 o
  -4   0  11      476.22      495.46     17.68 o
  -3   0  11       22.82       18.68      0.85 o
  -2   0  11       21.74       26.19      1.24 o
  -1   0  11        2.22        3.81      0.99 o
   0   0  11        4.43        2.97      1.00 o
   1   0  11       37.96       46.51      1.10 o
   2   0  11       27.86       23.45      1.11 o
   3   0  11        5.44        5.89      1.55 o
   4   0  11       11.65       14.76      1.14 o
   5   0  11        0.14        0.71      1.07 o
 -11   1  11        7.60        7.31      1.00 o
 -10   1  11        6.46        8.09      0.97 o
  -9   1  11        0.14       -0.20      0.85 o
  -8   1  11       24.01       18.29      0.88 o
  -7   1  11        7.56        9.68      1.58 o
  -6   1  11        4.24        2.89      1.43 o
  -5   1  11       28.53       26.85      1.06 o
  -4   1  11       39.49       44.13      2.25 o
  -3   1  11       20.78       30.02      1.24 o
  -2   1  11       33.59       37.29      2.33 o
  -1   1  11        4.10        5.10      1.57 o
   0   1  11      151.90      157.53     11.97 o
   1   1  11        0.29        2.51      1.70 o
   2   1  11        1.19        0.68      1.03 o
   3   1  11       58.07       65.59      6.28 o
   4   1  11        0.50        0.96      1.35 o
 -11   2  11       13.51       14.68      1.01 o
 -10   2  11        4.37        2.47      0.96 o
  -9   2  11        5.26        5.88      1.04 o
  -8   2  11        6.19        8.80      1.00 o
  -7   2  11        9.60        5.47      1.37 o
  -6   2  11        4.37        6.22      1.24 o
  -5   2  11       14.29        9.50      1.29 o
  -4   2  11      176.44      172.86     10.38 o
  -3   2  11        4.89        5.17      0.96 o
  -2   2  11       25.26       25.61      1.05 o
  -1   2  11      380.75      424.54     33.75 o
   0   2  11       95.24       95.33      7.59 o
   1   2  11       42.19       43.31      4.28 o
   2   2  11        0.04       -0.16      1.04 o
   3   2  11        0.09        2.07      1.04 o
 -11   3  11       19.50       19.22      1.16 o
 -10   3  11        1.68        1.53      0.97 o
  -9   3  11       11.59        9.76      1.27 o
  -8   3  11        0.55        1.42      0.96 o
  -7   3  11        0.65       -1.63      0.94 o
  -6   3  11       62.22       66.66      7.82 o
  -5   3  11        0.24       -0.12      1.28 o
  -4   3  11        6.01        6.52      3.37 o
  -3   3  11       22.71       23.07      1.46 o
  -2   3  11        4.15        4.67      2.13 o
  -1   3  11        0.79        4.56      1.03 o
   0   3  11       27.57       30.75      1.24 o
   1   3  11       22.65       22.89      2.40 o
   2   3  11        0.17        1.27      1.65 o
 -11   4  11        1.90        2.86      1.03 o
 -10   4  11        3.12        3.84      1.23 o
  -9   4  11       71.86       63.09      1.49 o
  -8   4  11       20.40       22.55      1.07 o
  -7   4  11        0.50       -0.98      0.98 o
  -6   4  11        0.03        1.37      0.95 o
  -5   4  11        7.32        7.57      1.00 o
  -4   4  11        5.32        8.50      1.38 o
  -3   4  11        0.66        3.30      1.34 o
  -2   4  11       27.84       28.34      1.06 o
  -1   4  11       31.52       35.48      2.20 o
   0   4  11        0.02        2.11      1.22 o
   1   4  11        7.77        8.32      1.19 o
   2   4  11        5.38        5.05      1.35 o
 -11   5  11        1.51        2.25      1.10 o
 -10   5  11        1.11        1.10      1.01 o
  -9   5  11        8.17        8.74      1.28 o
  -8   5  11        4.79        7.02      1.01 o
  -7   5  11        7.16        5.54      0.99 o
  -6   5  11        0.16        0.73      1.30 o
  -5   5  11        3.60        3.06      1.01 o
  -4   5  11        6.27        9.53      2.18 o
  -3   5  11        0.14        1.72      1.01 o
  -2   5  11        1.55        2.97      2.12 o
  -1   5  11        1.01        1.34      1.23 o
   0   5  11       24.06       27.54      1.78 o
 -10   6  11        5.80        5.95      1.18 o
  -9   6  11        1.71        1.70      1.50 o
  -8   6  11        2.67        1.38      1.03 o
  -7   6  11        0.27        1.12      1.03 o
  -6   6  11       10.70        9.93      1.04 o
  -5   6  11       29.78       28.26      2.28 o
  -4   6  11        4.29        2.93      1.03 o
  -3   6  11        1.64        0.15      1.03 o
  -2   6  11        0.01        0.27      1.15 o
  -1   6  11        2.07        4.83      1.32 o
 -10   7  11        4.04        2.56      1.34 o
  -9   7  11        0.01       -1.31      1.09 o
  -8   7  11        0.01       -0.51      1.03 o
  -7   7  11        0.00        0.18      1.00 o
  -6   7  11        2.16        1.82      1.06 o
  -5   7  11        0.15       -1.59      1.05 o
  -4   7  11        0.20       -1.11      1.05 o
  -3   7  11        5.46        6.84      1.09 o
  -8   8  11        8.42        8.16      1.22 o
  -7   8  11        7.84        8.43      1.24 o
  -6   8  11       13.83       13.90      1.29 o
  -5   8  11       20.07       19.79      1.30 o
  -2  -9  12        0.02        0.76      0.91 o
  -1  -9  12        0.43        2.09      0.90 o
   0  -9  12       18.38       19.82      1.54 o
   1  -9  12        4.22        6.74      1.28 o
   2  -9  12        5.65        6.37      0.89 o
   3  -9  12        7.54        6.93      0.89 o
   4  -9  12        6.87        8.03      0.97 o
  -4  -8  12       11.08       10.18      1.24 o
  -3  -8  12        0.03        1.51      1.00 o
  -2  -8  12        7.15        7.00      0.82 o
  -1  -8  12        2.77        4.50      0.90 o
   0  -8  12        1.56        1.10      0.82 o
   1  -8  12        4.03        3.16      0.85 o
   2  -8  12       16.05       16.41      0.89 o
   3  -8  12       20.70       21.72      1.37 o
   4  -8  12       14.74       18.11      1.02 o
   5  -8  12        2.29        2.54      0.98 o
  -5  -7  12       12.50       14.27      1.08 o
  -4  -7  12       64.05       56.47      2.69 o
  -3  -7  12       15.13       13.61      0.98 o
  -2  -7  12       37.84       37.86      1.57 o
  -1  -7  12       10.28       12.08      0.86 o
   0  -7  12        3.59        3.78      0.77 o
   1  -7  12        5.80        5.55      0.76 o
   2  -7  12       18.95       18.90      0.89 o
   3  -7  12       49.53       48.99      1.44 o
   4  -7  12        3.60        2.84      0.92 o
   5  -7  12        0.61        1.28      0.92 o
  -6  -6  12        5.37        5.40      1.09 o
  -5  -6  12        0.87       -0.51      0.99 o
  -4  -6  12        1.23        2.49      0.96 o
  -3  -6  12       37.82       36.54      1.57 o
  -2  -6  12       37.15       34.85      0.91 o
  -1  -6  12      109.82      112.12      2.93 o
   0  -6  12       50.23       50.87      1.72 o
   1  -6  12        0.07        0.29      1.00 o
   2  -6  12       14.99       16.80      1.14 o
   3  -6  12        2.07        3.68      0.84 o
   4  -6  12        0.36        1.19      0.76 o
   5  -6  12        0.02       -0.38      0.86 o
  -7  -5  12        8.67        6.70      1.06 o
  -6  -5  12        1.67        1.95      1.03 o
  -5  -5  12        0.05        0.91      1.21 o
  -4  -5  12       29.23       27.78      1.18 o
  -3  -5  12        9.35        9.65      0.95 o
  -2  -5  12      136.35      139.49      1.24 o
  -1  -5  12       34.79       32.01      1.40 o
   0  -5  12       12.06       12.83      0.97 o
   1  -5  12        1.18        1.80      0.90 o
   2  -5  12       14.36       15.01      1.00 o
   3  -5  12        3.34        2.38      0.96 o
   4  -5  12        4.31        2.25      0.86 o
   5  -5  12       10.24        7.84      1.29 o
  -8  -4  12       11.56       13.97      1.16 o
  -7  -4  12        7.77        5.71      1.01 o
  -6  -4  12        1.34        4.16      1.43 o
  -5  -4  12       19.86       19.41      0.84 o
  -4  -4  12       11.35        9.80      0.83 o
  -3  -4  12       14.10       12.89      1.33 o
  -2  -4  12        0.09        0.86      0.93 o
  -1  -4  12        0.09       -0.52      1.14 o
   0  -4  12       20.51       26.37      1.54 o
   1  -4  12       32.46       28.96      1.08 o
   2  -4  12       21.16       18.96      1.04 o
   3  -4  12        0.15        1.51      1.02 o
   4  -4  12        0.10        1.13      1.03 o
   5  -4  12        6.10        5.79      1.65 o
  -8  -3  12       16.33       15.40      1.12 o
  -7  -3  12        2.46        2.45      0.98 o
  -6  -3  12       26.00       21.13      0.98 o
  -5  -3  12       56.20       63.13      2.21 o
  -4  -3  12       34.37       30.55      1.00 o
  -3  -3  12        2.11        1.28      0.80 o
  -2  -3  12       14.30       10.23      0.87 o
  -1  -3  12       99.79       95.66      2.48 o
   0  -3  12        4.49        5.39      0.81 o
   1  -3  12       27.67       29.73      1.66 o
   2  -3  12       26.18       25.36      1.55 o
   3  -3  12        1.22        3.46      1.41 o
   4  -3  12        8.08        8.38      1.07 o
   5  -3  12        0.14        0.89      1.08 o
  -9  -2  12       14.42       17.16      1.00 o
  -8  -2  12       16.99       12.33      1.21 o
  -7  -2  12       27.46       23.11      1.07 o
  -6  -2  12        0.27        1.89      0.91 o
  -5  -2  12       21.77       20.21      0.95 o
  -4  -2  12        6.79        5.44      1.12 o
  -3  -2  12        9.37        6.99      1.03 o
  -2  -2  12        4.54        5.35      0.95 o
  -1  -2  12       33.57       35.34      2.51 o
   0  -2  12        0.77        1.87      0.81 o
   1  -2  12        2.07        2.37      1.11 o
   2  -2  12        6.03        6.90      1.10 o
   3  -2  12        0.75        1.55      1.06 o
   4  -2  12        0.11        2.34      1.10 o
   5  -2  12        5.36        4.07      1.60 o
  -9  -1  12        9.30        9.04      0.88 o
  -8  -1  12        1.61        1.61      1.03 o
  -7  -1  12        2.56        3.34      1.02 o
  -6  -1  12       97.07       94.74      3.55 o
  -5  -1  12        0.16       -0.86      0.90 o
  -4  -1  12        0.67        1.17      1.20 o
  -3  -1  12       53.12       44.07      1.44 o
  -2  -1  12        2.73        3.10      1.39 o
  -1  -1  12        3.91        4.17      1.53 o
   0  -1  12       11.00       11.59      1.02 o
   1  -1  12        5.56        7.30      0.98 o
   2  -1  12        2.72        2.06      1.40 o
   3  -1  12       12.98       12.56      2.00 o
   4  -1  12        4.57        3.78      1.26 o
 -10   0  12       10.49       10.44      0.96 o
  -9   0  12        1.21        3.01      0.84 o
  -8   0  12        7.80        7.85      0.98 o
  -7   0  12       15.57       13.42      1.02 o
  -6   0  12       62.82       49.45      2.10 o
  -5   0  12       11.91       12.43      0.99 o
  -4   0  12       28.87       32.16      2.35 o
  -3   0  12       76.73       80.57      3.85 o
  -2   0  12       28.04       25.90      0.90 o
  -1   0  12        9.63        8.41      1.94 o
   0   0  12       76.35       86.24      3.60 o
   1   0  12       12.44       14.34      1.45 o
   2   0  12       19.78       17.73      1.51 o
   3   0  12        1.31        2.23      1.07 o
   4   0  12        4.08        6.13      1.12 o
 -10   1  12       25.26       25.68      1.04 o
  -9   1  12        4.04        4.99      0.87 o
  -8   1  12       18.96       20.43      0.87 o
  -7   1  12       53.04       57.14      1.11 o
  -6   1  12        5.31        3.43      0.98 o
  -5   1  12       19.02       16.96      1.02 o
  -4   1  12        7.65        7.89      1.46 o
  -3   1  12      148.15      140.42      5.66 o
  -2   1  12       76.39       72.15      4.58 o
  -1   1  12       20.35       18.72      1.20 o
   0   1  12       12.76       13.92      1.02 o
   1   1  12        0.01       -1.33      1.03 o
   2   1  12       36.48       29.79      1.31 o
   3   1  12        1.76        2.67      1.16 o
 -10   2  12       49.66       56.11      1.64 o
  -9   2  12        1.77        2.15      0.92 o
  -8   2  12        0.76        1.38      0.84 o
  -7   2  12        0.71        1.03      1.19 o
  -6   2  12       45.93       45.04      1.66 o
  -5   2  12       23.13       21.47      2.02 o
  -4   2  12        5.67        4.07      0.99 o
  -3   2  12       39.01       37.44      2.30 o
  -2   2  12        2.51        4.08      0.78 o
  -1   2  12       10.71        9.70      1.03 o
   0   2  12       13.77       10.26      1.06 o
   1   2  12        6.63        8.48      1.32 o
   2   2  12        0.84       -0.02      1.05 o
 -10   3  12       43.79       43.63      1.21 o
  -9   3  12        0.01        0.46      1.77 o
  -8   3  12        4.41        2.06      1.24 o
  -7   3  12        0.55        1.11      0.97 o
  -6   3  12       37.47       36.85      4.17 o
  -5   3  12       12.62       14.95      1.49 o
  -4   3  12        0.26        0.65      0.90 o
  -3   3  12        0.25        0.30      1.14 o
  -2   3  12       18.14       16.98      1.04 o
  -1   3  12        1.36        0.74      1.04 o
   0   3  12        3.01        3.31      1.04 o
   1   3  12        0.99        0.13      0.90 o
 -10   4  12        0.00       -0.47      1.07 o
  -9   4  12        5.91        7.26      0.98 o
  -8   4  12        0.10       -0.20      1.87 o
  -7   4  12        2.56        2.61      1.00 o
  -6   4  12        3.39        4.03      0.98 o
  -5   4  12       36.88       34.95      1.22 o
  -4   4  12        0.86       -0.17      1.36 o
  -3   4  12       34.54       37.58      4.33 o
  -2   4  12        7.31        8.89      1.53 o
  -1   4  12        1.09        1.44      1.06 o
   0   4  12        1.64        3.01      1.04 o
 -10   5  12        0.11        0.38      1.12 o
  -9   5  12       13.56       13.02      1.32 o
  -8   5  12       11.76       15.18      1.12 o
  -7   5  12        2.17        4.43      1.05 o
  -6   5  12        1.82        1.68      1.20 o
  -5   5  12        0.09       -1.05      1.00 o
  -4   5  12        7.50        8.03      1.04 o
  -3   5  12        3.59        2.42      1.07 o
  -2   5  12        0.07        0.63      0.90 o
  -1   5  12        0.67        1.54      0.81 o
  -9   6  12        6.28        5.27      1.14 o
  -8   6  12        0.00        1.08      1.50 o
  -7   6  12        0.11        1.00      1.04 o
  -6   6  12        0.04        1.65      1.03 o
  -5   6  12        1.26        1.24      0.85 o
  -4   6  12        8.71       10.24      2.47 o
  -3   6  12        0.08       -0.40      1.06 o
  -8   7  12        0.92       -0.40      1.06 o
  -7   7  12        0.30        1.04      1.04 o
  -6   7  12        3.12        2.57      1.13 o
  -5   7  12       18.14       19.85      2.39 o
  -2  -8  13        5.77        7.76      0.89 o
  -1  -8  13        3.20        4.10      0.93 o
   0  -8  13        1.59        1.86      0.86 o
   1  -8  13       15.10       17.21      1.04 o
   2  -8  13       27.59       27.81      1.12 o
   3  -8  13        5.13        5.59      1.14 o
  -4  -7  13       25.92       25.10      1.82 o
  -3  -7  13        0.01        1.13      0.98 o
  -2  -7  13       21.78       24.29      2.27 o
  -1  -7  13        1.54        0.79      0.86 o
   0  -7  13        0.01        0.69      0.83 o
   1  -7  13        8.20        7.84      1.07 o
   2  -7  13        0.00        0.48      0.86 o
   3  -7  13       22.67       20.34      0.96 o
   4  -7  13       14.32       17.94      2.07 o
  -5  -6  13        5.96        4.36      1.01 o
  -4  -6  13        1.52        2.33      1.02 o
  -3  -6  13       27.58       24.58      1.04 o
  -2  -6  13       27.70       34.56      1.03 o
  -1  -6  13       10.14       11.01      1.00 o
   0  -6  13       10.94       11.91      0.87 o
   1  -6  13        0.12       -0.48      0.83 o
   2  -6  13        8.94        8.53      1.04 o
   3  -6  13        0.83        1.41      1.11 o
   4  -6  13        0.07        1.09      0.87 o
  -6  -5  13        2.94        3.49      1.04 o
  -5  -5  13       13.22       11.07      1.08 o
  -4  -5  13        0.04       -0.01      0.95 o
  -3  -5  13       40.83       43.59      0.95 o
  -2  -5  13        4.34        3.74      0.94 o
  -1  -5  13       74.40       71.65      1.16 o
   0  -5  13       17.27       16.83      1.23 o
   1  -5  13       34.43       34.23      1.15 o
   2  -5  13       11.10       11.46      1.15 o
   3  -5  13        0.22       -0.11      1.60 o
   4  -5  13        1.21        1.71      1.04 o
  -7  -4  13        1.50        0.90      0.99 o
  -6  -4  13       27.56       26.61      1.43 o
  -5  -4  13        0.34       -0.20      0.95 o
  -4  -4  13       13.56        9.88      1.23 o
  -3  -4  13        0.05        0.64      0.94 o
  -2  -4  13        3.13        4.75      0.96 o
  -1  -4  13        9.88        7.91      1.09 o
   0  -4  13       12.60       14.05      1.00 o
   1  -4  13        7.08        8.61      1.14 o
   2  -4  13        0.01        0.86      0.86 o
   3  -4  13        2.47        2.84      1.02 o
   4  -4  13        2.37        2.99      1.96 o
  -8  -3  13        8.01        8.45      1.12 o
  -7  -3  13        0.26       -0.55      0.85 o
  -6  -3  13       14.65       17.73      0.87 o
  -5  -3  13       31.40       30.50      0.94 o
  -4  -3  13       10.37       13.79      1.30 o
  -3  -3  13        1.31        0.68      0.96 o
  -2  -3  13        0.75        1.72      1.34 o
  -1  -3  13        0.92        0.42      0.96 o
   0  -3  13       29.82       29.45      1.03 o
   1  -3  13        2.58        1.38      0.83 o
   2  -3  13        1.99        3.02      1.03 o
   3  -3  13        1.04        1.78      1.40 o
   4  -3  13        2.86        2.71      1.11 o
  -8  -2  13       13.12       12.79      1.09 o
  -7  -2  13        5.75        3.55      0.99 o
  -6  -2  13       97.01       99.05      2.69 o
  -5  -2  13        2.78        1.25      0.93 o
  -4  -2  13       16.61       13.34      1.22 o
  -3  -2  13       68.72       71.67      2.39 o
  -2  -2  13       10.63       13.01      0.87 o
  -1  -2  13        0.19        0.04      1.18 o
   0  -2  13        1.33       -0.41      1.05 o
   1  -2  13       10.15       11.70      1.01 o
   2  -2  13        7.02        6.33      0.93 o
   3  -2  13        1.39       -0.56      1.48 o
  -9  -1  13        4.48        4.31      0.86 o
  -8  -1  13        2.38        1.62      1.03 o
  -7  -1  13        5.37        2.96      0.97 o
  -6  -1  13       11.97        9.35      0.86 o
  -5  -1  13        9.70        6.97      1.18 o
  -4  -1  13        6.82       10.93      0.88 o
  -3  -1  13        0.21        0.49      0.93 o
  -2  -1  13        9.17       10.91      1.02 o
  -1  -1  13       18.94       17.73      1.01 o
   0  -1  13        6.16        5.77      2.30 o
   1  -1  13        1.53        3.25      0.98 o
   2  -1  13        4.22        2.13      1.21 o
   3  -1  13        0.44        0.83      1.92 o
  -9   0  13        2.83        5.00      0.97 o
  -8   0  13       23.41       19.50      1.85 o
  -7   0  13       11.82        9.39      1.01 o
  -6   0  13       25.77       27.46      1.24 o
  -5   0  13       60.62       63.78      1.15 o
  -4   0  13        0.06        0.21      0.97 o
  -3   0  13      130.81      135.24      7.19 o
  -2   0  13        2.78        1.63      0.97 o
  -1   0  13        0.33        0.95      0.98 o
   0   0  13        7.31        9.12      1.02 o
   1   0  13        1.36        4.22      1.13 o
   2   0  13        5.47        8.41      1.08 o
  -9   1  13        0.00       -0.02      0.85 o
  -8   1  13        1.06       -0.11      0.83 o
  -7   1  13        0.75        2.42      0.98 o
  -6   1  13        1.04        2.17      1.01 o
  -5   1  13        2.61        1.94      0.99 o
  -4   1  13        1.17        0.78      0.96 o
  -3   1  13       79.40       82.33      3.59 o
  -2   1  13       37.84       34.81      3.44 o
  -1   1  13        0.72        2.36      0.98 o
   0   1  13        6.73        6.20      1.07 o
   1   1  13        0.10        2.02      1.03 o
   2   1  13        1.42        1.81      1.23 o
  -9   2  13        9.20       10.47      1.37 o
  -8   2  13        0.51        1.15      0.90 o
  -7   2  13       39.06       40.98      1.63 o
  -6   2  13       10.09       11.32      1.05 o
  -5   2  13       65.41       69.99      2.54 o
  -4   2  13       11.20        8.57      1.00 o
  -3   2  13        6.92       12.51      1.15 o
  -2   2  13        6.36        5.13      1.03 o
  -1   2  13       23.82       23.11      3.18 o
   0   2  13       42.04       45.37      6.63 o
   1   2  13       25.62       21.83      2.07 o
  -9   3  13        3.34        3.22      0.88 o
  -8   3  13        0.54        0.31      0.99 o
  -7   3  13        4.15        6.44      0.87 o
  -6   3  13        2.48        2.48      1.30 o
  -5   3  13       70.67       71.80      2.81 o
  -4   3  13       33.60       35.85      3.54 o
  -3   3  13       15.13       16.47      1.16 o
  -2   3  13       63.11       70.90      5.44 o
  -1   3  13        0.22       -0.39      1.04 o
   0   3  13        6.10        8.14      1.61 o
  -9   4  13        0.78       -0.08      1.01 o
  -8   4  13        9.07        7.49      1.04 o
  -7   4  13       21.68       25.30      2.34 o
  -6   4  13        1.34        2.64      1.01 o
  -5   4  13       24.56       22.92      1.26 o
  -4   4  13        0.76        1.58      1.06 o
  -3   4  13       24.79       28.11      2.66 o
  -2   4  13        1.10        2.10      1.06 o
  -1   4  13        7.85        6.22      0.86 o
  -8   5  13        1.28        1.61      1.04 o
  -7   5  13       20.62       22.44      1.85 o
  -6   5  13        3.20        2.89      1.01 o
  -5   5  13        4.54        3.81      1.04 o
  -4   5  13        1.09        0.61      0.88 o
  -3   5  13        2.39        2.62      1.08 o
  -6   6  13        0.03        0.64      1.07 o
  -2  -7  14       10.07        9.73      1.36 o
  -1  -7  14        5.43        5.42      1.06 o
   0  -7  14        0.12        1.47      0.88 o
   1  -7  14        0.00        0.71      0.87 o
   2  -7  14        2.52        3.22      1.48 o
  -4  -6  14        7.02        5.79      1.08 o
  -3  -6  14        8.03        9.22      1.15 o
  -2  -6  14        0.82       -0.81      1.45 o
  -1  -6  14        1.82        2.94      1.01 o
   0  -6  14        5.44        5.01      1.03 o
   1  -6  14        0.16        0.78      0.86 o
   2  -6  14        9.21        9.33      1.36 o
  -5  -5  14       27.31       23.87      1.09 o
  -4  -5  14        6.83        5.07      1.00 o
  -3  -5  14       47.68       41.14      2.14 o
  -2  -5  14        5.48        7.02      1.00 o
  -1  -5  14       22.85       25.86      1.56 o
   0  -5  14       11.24        9.21      1.85 o
   1  -5  14        4.24        7.89      1.01 o
   2  -5  14        0.86       -0.84      1.02 o
   3  -5  14       16.69       16.30      1.14 o
  -6  -4  14        0.51        1.15      1.65 o
  -5  -4  14        8.41        8.45      1.05 o
  -4  -4  14       75.48       70.87      1.32 o
  -3  -4  14        1.16        3.56      1.57 o
  -2  -4  14        8.53        7.48      0.87 o
  -1  -4  14        4.93        2.89      1.37 o
   0  -4  14        1.03        1.65      1.32 o
   1  -4  14        8.98       10.55      1.06 o
   2  -4  14        3.42        4.46      1.02 o
   3  -4  14        0.01        1.07      1.05 o
  -7  -3  14        1.33        2.08      1.04 o
  -6  -3  14        0.22        0.21      1.14 o
  -5  -3  14        0.05        2.38      0.97 o
  -4  -3  14       12.89       15.54      2.05 o
  -3  -3  14        0.48       -0.10      0.82 o
  -2  -3  14       17.09       17.60      1.01 o
  -1  -3  14        1.91        3.25      0.95 o
   0  -3  14        5.21        4.80      0.85 o
   1  -3  14       13.10       15.25      1.75 o
   2  -3  14        7.20        9.86      1.06 o
  -7  -2  14        0.47        1.68      0.99 o
  -6  -2  14       10.57       10.61      0.98 o
  -5  -2  14       11.78       11.20      0.99 o
  -4  -2  14        4.55        3.40      2.69 o
  -3  -2  14        1.10        3.05      1.56 o
  -2  -2  14        0.31        1.50      0.95 o
  -1  -2  14        6.62        7.00      1.00 o
   0  -2  14       20.49       17.63      1.04 o
   1  -2  14        0.38        1.14      1.02 o
   2  -2  14        0.04        0.94      1.06 o
  -8  -1  14        5.79        3.87      1.03 o
  -7  -1  14        5.28        6.56      0.90 o
  -6  -1  14       10.55        9.92      1.01 o
  -5  -1  14       18.39       23.13      4.14 o
  -4  -1  14        4.30        5.56      0.87 o
  -3  -1  14        6.02        3.53      0.96 o
  -2  -1  14        0.93        1.85      1.16 o
  -1  -1  14        4.92        7.08      1.48 o
   0  -1  14        5.46        5.92      1.02 o
   1  -1  14        8.56       11.42      3.06 o
   2  -1  14        1.49       -0.24      1.11 o
  -8   0  14        0.00       -1.21      0.99 o
  -7   0  14        7.60        8.18      1.04 o
  -6   0  14        0.16        2.01      1.23 o
  -5   0  14       27.66       23.09      1.03 o
  -4   0  14        0.67        1.76      0.84 o
  -3   0  14       30.40       29.75      3.36 o
  -2   0  14       52.18       53.93      2.71 o
  -1   0  14        7.44        8.72      1.04 o
   0   0  14        0.62        0.57      1.01 o
   1   0  14        1.01        2.61      1.13 o
  -8   1  14        0.20        0.98      0.99 o
  -7   1  14        0.29        1.22      0.98 o
  -6   1  14       21.70       22.93      1.09 o
  -5   1  14       63.78       56.48      4.90 o
  -4   1  14        2.84        2.94      0.98 o
  -3   1  14        5.57        5.23      1.74 o
  -2   1  14        9.76        9.47      0.82 o
  -1   1  14        0.72       -0.34      1.00 o
   0   1  14        9.46        7.76      1.09 o
  -8   2  14        8.52        6.08      0.92 o
  -7   2  14        3.46        3.27      1.13 o
  -6   2  14        1.87        2.33      1.14 o
  -5   2  14        6.66        7.46      3.28 o
  -4   2  14        0.01        0.95      1.03 o
  -3   2  14        6.06        7.28      1.03 o
  -2   2  14        0.07        1.37      1.08 o
  -1   2  14        5.02        6.16      0.83 o
  -8   3  14        2.81        1.34      1.71 o
  -7   3  14       33.48       28.57      0.98 o
  -6   3  14        0.21        0.74      1.02 o
  -5   3  14       11.06       11.22      1.07 o
  -4   3  14       21.22       20.56      1.09 o
  -3   3  14        0.13        0.25      1.05 o
  -2   3  14        1.26       -0.03      1.47 o
  -7   4  14        4.43        1.44      0.93 o
  -6   4  14       13.23       10.01      0.80 o
  -5   4  14        2.19        1.30      0.88 o
  -4   4  14        0.32        0.27      1.08 o
  -3  -5  15       30.97       26.89      1.12 o
  -2  -5  15       21.65       22.50      1.33 o
  -1  -5  15        4.01        5.47      0.89 o
   0  -5  15        0.04       -1.59      1.96 o
  -4  -4  15       15.10       20.34      1.43 o
  -3  -4  15        4.65        4.63      1.92 o
  -2  -4  15        9.95       10.46      1.22 o
  -1  -4  15        1.08        3.02      0.99 o
   0  -4  15        0.14        0.53      1.01 o
  -5  -3  15        7.93        8.21      1.03 o
  -4  -3  15        1.54        1.52      0.98 o
  -3  -3  15        5.91        9.77      1.30 o
  -2  -3  15        1.73        2.22      1.34 o
  -1  -3  15        0.83       -0.36      0.98 o
   0  -3  15        1.00        3.47      1.02 o
  -6  -2  15       10.99        7.85      1.03 o
  -5  -2  15       13.01       13.29      1.26 o
  -4  -2  15        0.79        0.24      3.65 o
  -3  -2  15        0.00        1.14      1.38 o
  -2  -2  15        0.04        0.56      1.37 o
  -1  -2  15        0.06       -0.02      0.98 o
   0  -2  15        0.01       -0.03      1.25 o
  -6  -1  15        0.22        1.06      1.23 o
  -5  -1  15       14.00       12.55      1.27 o
  -4  -1  15        2.90        3.06      1.00 o
  -3  -1  15        0.21        2.23      1.25 o
  -2  -1  15        0.75        2.19      1.07 o
  -1  -1  15        2.99        3.92      1.97 o
   0  -1  15        0.07       -0.76      1.03 o
  -7   0  15       30.79       24.79      1.15 o
  -6   0  15        4.60        4.71      1.26 o
  -5   0  15       39.60       41.39      2.48 o
  -4   0  15        3.98        3.69      1.02 o
  -3   0  15        3.02        2.91      0.99 o
  -2   0  15        0.06        0.36      1.04 o
  -1   0  15        0.62        1.66      1.11 o
  -6   1  15        4.86        7.31      1.08 o
  -5   1  15       13.04       12.17      0.85 o
  -4   1  15        9.40       11.26      1.04 o
  -3   1  15        0.35        1.39      1.29 o
  -2   1  15        6.16        6.31      1.06 o
  -6   2  15        6.21        6.83      1.54 o
  -5   2  15        4.01        4.42      2.24 o
  -4   2  15        6.20        3.46      1.13 o
 
